# Supplementary material for: Glutamine metabolism inhibition has dual immunomodulatory and antibacterial activities against Mycobacterium tuberculosis
Source: Nat Commun. 2023 Nov 16;14:7427. doi: 10.1038/s41467-023-43304-0 (PMC10654700; doi:10.1038/s41467-023-43304-0)
Supplement: Supplementary file 4 — Supplementary Data 1 [file 41467_2023_43304_MOESM4_ESM.xlsx]

## Sheet: Sample details
Abbreviations	Sample	Tissue	Tube Weight (g)	Tube + Tissue Weight (g)	Tissue Weight (mg)
Sample 1	Week 2 PBS1	Mtb-infected 129S2 mice lungs	1.145	1.157	12
Sample 2	Week 2 PBS2	Mtb-infected 129S2 mice lungs	1.143	1.155	12
Sample 3	Week 2 PBS3	Mtb-infected 129S2 mice lungs	1.144	1.154	10
Sample 4	Week 2 PBS4	Mtb-infected 129S2 mice lungs	1.148	1.164	16
Sample 5	Week 2 PBS5	Mtb-infected 129S2 mice lungs	1.143	1.156	13
Sample 6	Week 2 JHU083 1	Mtb-infected 129S2 mice lungs	1.152	1.166	14
Sample 7	Week 2 JHU083 2	Mtb-infected 129S2 mice lungs	1.152	1.167	15
Sample 8	Week 2 JHU083 3	Mtb-infected 129S2 mice lungs	1.142	1.158	16
Sample 9	Week 2 JHU083 4	Mtb-infected 129S2 mice lungs	1.143	1.156	13
Sample 10	Week 2 JHU083 5	Mtb-infected 129S2 mice lungs	1.147	1.161	14
Sample 11	Week2 Rif1	Mtb-infected 129S2 mice lungs	1.143	1.153	10
Sample 12	Week2 Rif2	Mtb-infected 129S2 mice lungs	1.144	1.155	11
Sample 13	Week2 Rif3	Mtb-infected 129S2 mice lungs	1.144	1.159	15
Sample 14	Week2 Rif4	Mtb-infected 129S2 mice lungs	1.143	1.159	16
Sample 15	Week2 Rif5	Mtb-infected 129S2 mice lungs	1.145	1.155	10
Sample 16	Week 5 PBS1	Mtb-infected 129S2 mice lungs	1.155	1.169	14
Sample 17	Week 5 PBS2	Mtb-infected 129S2 mice lungs	1.162	1.18	18
Sample 18	Week 5 PBS3	Mtb-infected 129S2 mice lungs	1.161	1.178	17
Sample 19	Week 5 PBS4	Mtb-infected 129S2 mice lungs	1.167	1.182	15
Sample 20	Week 5 PBS5	Mtb-infected 129S2 mice lungs	1.162	1.182	20
Sample 21	Week 5 JHU083 1	Mtb-infected 129S2 mice lungs	1.139	1.151	12
Sample 22	Week 5 JHU083 2	Mtb-infected 129S2 mice lungs	1.162	1.175	13
Sample 23	Week 5 JHU083 3	Mtb-infected 129S2 mice lungs	1.152	1.177	25
Sample 24	Week 5 JHU083 4	Mtb-infected 129S2 mice lungs	1.165	1.177	12
Sample 25	Week 5 JHU083 5	Mtb-infected 129S2 mice lungs	1.161	1.171	10
Sample 26	Week 5 Rif 1	Mtb-infected 129S2 mice lungs	1.16	1.174	14
Sample 27	Week 5 Rif 2	Mtb-infected 129S2 mice lungs	1.167	1.178	11
Sample 28	Week 5 Rif 3	Mtb-infected 129S2 mice lungs	1.162	1.172	10
Sample 29	Week 5 Rif 4	Mtb-infected 129S2 mice lungs	1.161	1.171	10
Sample 30	Week 5 Rif 5	Mtb-infected 129S2 mice lungs	1.159	1.177	18

## Sheet: Week 2_Normalized data
Week 2 Metabolomics data (untargted metabolomics of whole lung)
Name	Formula	RT	m/z	Sample 1	Sample 2	Sample 3	Sample 4	Sample 5	Sample 6	Sample 7	Sample 8	Sample 9	Sample 10	Sample 11	Sample 12	Sample 13	Sample 14	Sample 15		Average	Average	Average		P-value	P-value	P-value
Sample				Wk2 PBS1	Wk2 PBS2	Wk2 PBS3	Wk2 PBS4	Wk2 PBS5	Wk2 JHU1	Wk2 JHU2	Wk2 JHU3	Wk2 JHU4	Wk2 JHU5	Wk2 Rif1	Wk2 Rif2	Wk2 Rif3	Wk2 Rif4	Wk2 Rif5		PBS	JHU083	RIF		PBS vs JHU	PBS vs RIF	JHU vs RIF
Sample weight				12	12	10	16	13	14	15	16	13	14	10	11	15	16	10
1-Methyl-Histidine	C7H11N3O2	10.25	170.092	0.893815	1.08328	1.18736	0.913575	0.921975	1.2065	1.78403	1.92573	1.75824	1.16963	0.705698	0.813392	0.535402	0.626248	1.06755		1	1.56882	0.749657		0.0194101	0.0556114	0.00355089
1-METHYLADENOSINE	C11H15N5O4	9	282.12	1.41581	1.68941	1.20411	0	0.690677	0.36711	1.35905	0.26407	1.26457	0.754075	6.03504	2.84359	0	0	0		1	0.801775	1.77573		0.611156	0.560581	0.466501
1-Pyrroline-5-carboxylic acid (P5C)	C5H7NO2	9.06	114.055	0.786521	1.34577	0.880412	0.741222	1.24607	0.784316	1.57546	0.988103	0.968393	0.848357	1.20515	1.2501	0.689327	0.720142	1.53053		1	1.03293	1.07905		0.865055	0.709905	0.835753
2-Aminooctanoic acid	C8H17NO2	10.27	160.133	1.10027	1.09613	1.38327	0.584218	0.836109	1.39336	1.39623	1.42578	1.79567	1.45824	1.53125	1.39139	0.987606	0.928931	1.15033		1	1.49386	1.1979		0.0178079	0.299142	0.0704513
2-Deoxyglucose-6-P	C6H13O8P	10.1	245.042	0.489381	0.142238	0.128448	0	4.23993	5.09071	5.30732	6.94212	8.06241	6.54868	10.1658	10.1059	7.13807	6.88127	10.7956		1	6.39025	9.01733		0.000910108	0.000124932	0.0335583
2-Keto-isovalerate	C5H8O3	6.49	117.055	0.82425	0.37552	1.93449	0.976556	0.889183	0.819896	2.12036	0.883388	0.917013	0.723939	1.1735	0.428112	0.622581	0.56801	1.49795		1	1.09292	0.858031		0.804889	0.676322	0.497571
2-Oxo-4-methylthiobutanoate	C5H8O3S	9.82	149.027	0.800014	1.03423	1.09156	0.863647	1.21055	0.697026	0.755069	0.488841	0.753864	0.731744	1.52869	1.08721	0.592141	0.898869	1.65619		1	0.685309	1.15262		0.0102045	0.501064	0.0757173
3-2-Hydroxyethylindole	C9H9NO	9.94	148.076	0.688172	1.03577	1.18485	0.882316	1.20889	0.715264	0.919308	0.729622	0.986478	0.763551	1.17466	1.04695	0.729384	0.0349116	0.0508112		1	0.822845	0.607343		0.161906	0.189201	0.429133
4-Guanidinobutanoic acid	C5H11N3O2	9.53	146.092	1.09266	1.7357	0.868626	0.399975	0.903038	1.37848	0.711722	1.10985	1.06206	1.17542	1.52885	1.20188	0.667662	0.655244	0.626851		1	1.08751	0.936097		0.730274	0.827344	0.500951
4-Hydroxy-L-glutamic acid	C5H9NO5	10.31	164.055	1.07412	0.893409	0.830056	0.540994	1.66142	2.5301	4.57425	1.70243	1.56154	3.87886	1.38539	0.416596	0.613944	0.0782322	4.43953		1	2.84944	1.38674		0.0333477	0.65729	0.18142
4-Pyridoxic acid	C8H9NO4	10.21	184.06	0.164076	1.0862	0.441035	1.41595	1.89274	0.176343	0.792506	0.0683014	0.442594	0.218526	0.531975	0.721632	0.536886	1.32773	1.19178		1	0.339654	0.862		0.106986	0.712217	0.0402883
4-Quinolinol	C9H7NO	5.99	146.06	0.661251	1.02934	1.19133	0.798758	1.31932	0.726751	1.32942	0.91374	1.48773	1.01857	1.43712	1.10114	0.846003	0.731054	1.86598		1	1.09524	1.19626		0.619237	0.442089	0.696883
5'-METHYLTHIOADENOSINE	C11H15N5O3S	10.06	298.097	0.932166	1.36782	0.864607	0.699652	1.13575	0.508044	0.479663	0.305753	0.712063	0.498319	1.01841	1.37976	0.71955	0.452376	1.32638		1	0.500768	0.979295		0.00851635	0.924791	0.0515863
5-Formyl-THF	C20H23N7O7	9.49	474.173	0	0	1.76532	2.08644	1.14823	0.13348	0.0719392	0	0.0657138	0.102428	0.150059	0.0665775	1.1788	0	0		1	0.0747122	0.279087		0.100604	0.191992	0.419267
5-Hydroxy-3-indoleacetic acid (5-HIAA)	C10H9NO3	6.07	192.066	0.930657	0.829022	1.28914	0.556241	1.39494	1.96975	3.37828	2.40133	4.49346	2.60797	2.08468	1.18382	1.34515	0.498333	2.68244		1	2.97016	1.55888		0.00875914	0.225543	0.0425046
Acetyl-Carnitine	C9H17NO4	7.74	204.123	0.927331	1.05794	1.21206	0.773864	1.0288	0.895611	0.92646	0.796721	1.01273	0.929196	1.20161	1.09237	0.776694	0.666111	1.327		1	0.912144	1.01276		0.319067	0.932716	0.478506
Acetyl-CoA	C23H38N7O17P3S	10.05	810.133	0	0.172858	4.33571	0.308139	0.183292	0	0.0949323	0	0	0	0	0	0.624409	0	0		1	0.0189865	0.124882		0.305444	0.356361	0.447064
ADENINE	C5H5N5	3.71	136.062	0.937772	0.929587	1.23062	0.697009	1.20501	1.31622	1.95831	1.61646	1.55013	0.891703	1.31715	1.01599	0.665197	0.432893	1.36162		1	1.46656	0.95857		0.0588284	0.847395	0.0796476
ADENOSINE1	C10H13N5O4	4.15	268.104	1.71132	0.808147	1.52172	0.204839	0.753973	2.85774	2.85801	2.76925	1.79424	0.895958	1.09986	0.689193	0.539121	0.000921026	0		1	2.23504	0.46582		0.0353012	0.163974	0.00686763
Adenosine monophosphate	C10H14N5O7P	10.22	348.07	0.943436	0.82365	1.56328	0.671217	0.998413	1.70123	1.90067	1.52815	1.86396	1.85574	0.88241	0.68967	0.792881	0.567373	1.6418		1	1.76995	0.914826		0.00430792	0.734841	0.00793674
ADP	C10H15N5O10P2	10.88	428.037	0.635531	1.10774	1.29935	0.860954	1.09642	0.441898	0.504074	0.0868226	0.482016	0.439547	0.985254	1.49523	1.02067	0	0		1	0.390872	0.70023		0.00311223	0.391932	0.367858
ADP ribose	C15H23N5O14P2	10.21	560.079	0.0321803	0.15375	3.49892	0.821799	0.49335	5.03226	13.4879	2.80038	5.8685	5.69954	0.167172	0.284132	2.26177	0	0		1	6.57772	0.542614		0.0338454	0.57238	0.027129
Agmatine	C5H14N4	13.91	131.129	0.771671	1.44702	1.09729	0.702168	0.981847	0.209625	1.13644	0.51818	0.992904	0.730785	2.19071	1.2353	0.726582	0.658778	1.2902		1	0.717587	1.22031		0.221421	0.497856	0.163541
AICAR	C9H15N4O8P	9.82	339.07	0.164605	0.374885	1.02018	1.78763	1.65269	1.94191	1.97613	1.94029	0.987664	1.71537	1.84184	2.64991	1.5018	0.143516	0.614162		1	1.71227	1.35025		0.104564	0.544778	0.48439
Aminoadipic acid	C6H11NO4	10.19	162.076	0.901276	1.21851	0.972793	0.805505	1.10191	0.755834	1.00627	0.804508	1.02967	0.817167	1.71844	1.2275	0.718794	0.630997	1.56704		1	0.88269	1.17255		0.240951	0.488514	0.260892
Anthranilate2	C7H7NO2	10.25	138.055	0.910385	1.09367	1.18286	0.730466	1.08261	1.32292	1.31317	0.524995	0.861343	0.845502	1.47175	1.02779	0.813113	0.505159	1.49793		1	0.973585	1.06315		0.88348	0.772275	0.724423
Arabinose-5-phosphate4	C5H11O8P	10.36	231.026	0	0	0	0	5	3.99432	45.5548	7.95885	14.7362	4.21768	13.0104	13.7689	6.30345	6.04883	8.23034		1	15.2924	9.47239		0.141435	0.00365941	0.503242
Ascorbic acid	C6H8O6	9.19	177.039	0.4652	1.06681	1.55974	1.15722	0.751019	0.484449	0.536859	0.617886	0.54527	0.761748	0.770826	0.997118	0.884841	1.95049	1.36618		1	0.589242	1.19389		0.0909732	0.513509	0.0458603
Atrolactic acid	C9H10O3	2.11	167.07	1.15909	0.967744	1.26951	0.562509	1.04115	1.00879	0.767079	0.672083	0.851373	0.790138	1.20462	1.04159	0.876991	0.681588	1.57257		1	0.817893	1.07547		0.223308	0.707677	0.170893
BETA-ALANINE	C3H7NO2	9.2	90.055	0.811859	1.02821	1.1735	0.794503	1.19192	0.705836	0.934453	0.653581	0.949632	0.790868	1.2141	1.03533	0.707668	0.657078	1.46338		1	0.806874	1.01551		0.104598	0.931934	0.255904
BETAINE	C5H11NO2	6.75	118.086	0.88488	1.04358	1.28115	0.782686	1.0077	0.803812	0.904117	0.768259	0.949989	0.8574	1.20613	1.09124	0.754072	0.699729	1.28115		1	0.856715	1.00646		0.171245	0.965703	0.281527
Betaine aldehyde	C5H12NO	9.36	103.099	0.576437	1.03334	1.41381	1.08449	0.891919	0.945898	0.75467	1.51596	1.10364	1.32603	2.04756	1.69625	0.951758	1.01068	2.66759		1	1.12924	1.67477		0.518779	0.108279	0.176158
cADP-ribose	C15H21N5O13P2	10.54	542.068	1.16204	0.724755	0.992006	0.960353	1.16085	0.825546	1.13066	0.369998	1.19719	1.26923	0.683137	0.926919	0.677326	0	0		1	0.958526	0.457476		0.829354	0.044885	0.0843041
cGMP	C10H12N5O7P	9.98	346.055	0.801085	0.667634	1.8654	0.759125	0.90676	2.66307	0	2.44499	3.07615	3.60404	1.87926	2.02618	1.55663	1.35382	1.69064		1	2.35765	1.70131		0.0947232	0.0299912	0.354531
Chorismic acid	C10H10O6	3.73	227.055	0.961681	1.3797	2.09775	0	0.560876	0.137711	0.308332	0.277716	0.070081	0.141646	3.40831	1.64715	0.701093	0	0		1	0.187097	1.15131		0.0844669	0.842941	0.206654
Citraconic acid6	C5H6O4	9.43	131.034	0.991146	1.22373	1.0152	0.788272	0.981651	1.14675	1.43678	1.14011	1.46606	1.08198	1.78699	1.32355	0.87089	0.770474	1.47352		1	1.25434	1.24509		0.045179	0.277875	0.965802
CITRULLINE	C6H13N3O3	10.35	176.103	0.851115	0.990969	1.03933	1.12932	0.989269	1.17581	1.49501	1.56527	1.8975	1.02774	1.62036	1.13313	0.805433	1.90083	1.42369		1	1.43227	1.37669		0.045098	0.118746	0.825703
CMP-Neu5Ac	C20H31N4O16P	10.38	615.155	0.0016113	0.00212836	2.32747	0.00250404	2.66629	0.75503	0.00132488	0.604631	2.35524	2.1319	2.11099	2.18642	1.53377	0	0		1	1.16963	1.16624		0.830584	0.837779	0.996086
CoA	C21H36N7O16P3S	7.46	768.122	0.020037	1.09839	1.69347	1.15463	1.03347	0.867825	1.19365	1.06922	1.39363	0.573325	1.94269	1.18306	0.828063	0	0		1	1.01953	0.790764		0.951155	0.661489	0.58739
CREATINE	C4H9N3O2	9.17	132.077	0.844203	1.01446	1.26011	0.907908	0.973319	0.797447	0.817212	0.74303	0.941788	0.833365	1.13202	1.10886	0.844673	1.05923	1.33059		1	0.826568	1.09507		0.0717645	0.393751	0.0221677
CYTIDINE	C9H13N3O5	5.95	244.093	0.919912	1.02179	1.15046	0.874428	1.03341	0.832339	1.74665	1.08414	1.12227	0.648738	2.14616	1.32313	1.03108	0	0		1	1.08683	0.900075		0.672419	0.820522	0.694063
CYTIDINE MONOPHOSPHATE	C9H14N3O8P	10.39	324.059	0.70252	1.11267	0.98028	0.904771	1.29976	0.914585	0.637398	0.335709	0.550484	0.537331	1.35284	1.71809	0.814205	0.023189	0.0817224		1	0.595102	0.798011		0.0185305	0.591744	0.588808
DAMP	C10H14N5O6P	9.96	332.075	1.42968	0.686024	1.09933	0.554219	1.23075	0.846434	0.97083	0.596867	1.03413	0.774661	3.04498	0.82418	1.66557	0.363116	0.812339		1	0.844584	1.34204		0.428041	0.526854	0.356879
DEOXYADENOSINE	C10H13N5O3	1.96	252.109	0	1.69432	0	1.02431	2.28137	2.73031	7.58685	4.72068	4.9997	4.21098	0	0	3.28814	0	0		1	4.84971	0.657627		0.00476591	0.681042	0.00376242
DEOXYGUANOSINE1	C10H13N5O4	3.94	268.104	1.71132	0.808147	1.52172	0.204839	0.753973	2.85774	2.85801	2.76925	1.79424	0.895958	1.09986	0.689193	0.539121	0.0003601	0		1	2.23504	0.465707		0.0353012	0.163931	0.0068653
DGDP	C10H15N5O10P2	10.88	428.037	0.664089	1.29548	1.41485	0.919665	0.705919	0.284512	0.324543	0.0558999	0.0292895	0.282998	0.634346	0.962689	0.657147	0	0		1	0.195449	0.450836		0.00385302	0.0577956	0.265591
dGMP	C10H14N5O7P	10.22	348.07	0.836565	0.84974	1.6128	0.670853	1.03004	1.75512	1.96088	1.57656	1.92301	1.91452	0.910362	0.711516	0.817997	0.585345	1.4949		1	1.82602	0.904024		0.00450688	0.683399	0.0022111
Dimethylglycine	C4H9NO2	9.94	104.071	0.848949	0.844136	1.16429	1.08762	1.05501	1.46225	0.698715	1.08801	0.93418	1.11772	1.33029	1.04517	0.866434	0.811214	1.3138		1	1.06017	1.07338		0.684188	0.581789	0.938417
DOPAMINE	C8H11NO2	6.46	154.086	0.753974	1.2602	0.921241	1.04335	1.02124	1.12319	2.53544	2.22239	2.29471	1.27015	1.33832	1.07356	0.650047	0.874029	1.28796		1	1.88917	1.04478		0.0342782	0.778379	0.0398786
Epicatechin	C15H14O6	10.36	291.086	0.697	1.21321	1.06739	0.964383	1.05802	0.691335	0.709376	0.186284	0.590219	0.426219	1.36938	0.945615	0.522428	0	0		1	0.520687	0.567485		0.00627894	0.186579	0.875869
FAD	C27H33N9O15P2	9.71	786.164	0	0.989362	2.5551	0.849053	0.606484	0.459401	0.441287	0.0651169	0.56107	0.145806	1.40489	1.77887	0.946935	0	0		1	0.334536	0.826139		0.194114	0.763352	0.251656
Farnesyl di-P	C15H28O7P2	8.17	383.138	0.380058	0.806877	0.751184	1.22538	1.8365	0.310637	0.0805281	0.0645139	0.44059	0.0434945	0.282646	0.439094	0.952359	0.467798	2.7282		1	0.187953	0.97402		0.0278499	0.96145	0.158202
FGAM	C8H16N3O8P	10.06	314.075	1.12739	1.24631	0.953362	0.761049	0.911892	0.722941	0.55564	0.725156	0.915873	0.736454	1.20702	1.71021	0.937465	0.418602	1.01586		1	0.731213	1.05783		0.0339297	0.807247	0.196881
Flavin mononucleotide	C17H21N4O9P	9.93	457.112	1.43695	1.12376	1.21329	0.822811	0.403185	0.513197	0.640457	0.12976	0.705001	0.313144	1.82222	1.65957	0.712424	0	0.150043		1	0.460312	0.868851		0.0380383	0.764023	0.347392
FRUCTOSE 6-PHOSPHATE	C6H13O9P	10.54	261.037	0.771366	1.20848	0.946471	0.803892	1.2698	0.0686967	0.186944	0.0258946	0.0623043	0.0398051	1.94575	1.27458	0.773827	0.120727	0.159792		1	0.076729	0.854936		0.000494937	0.705343	0.0875931
GALACTOSAMINE3	C6H13NO5	7.83	180.087	1.08552	1.25356	1.23262	0.420321	1.00799	0.476633	0.625744	0.267659	0.562304	0.629743	2.26755	1.53531	0.281519	0.170257	1.1206		1	0.512417	1.07505		0.0289139	0.865317	0.226992
gamma-Aminobutyric acid	C4H9NO2	9.94	104.071	1.01806	0.891959	1.13996	1.0424	0.90762	1.40044	0.669183	1.04202	0.886785	1.07047	1.17551	1.10329	0.841315	0.762036	1.25368		1	1.01378	1.02717		0.918661	0.807141	0.932827
gamma-Glutamylcysteine	C8H14N2O5S	8.48	251.07	0	1.66477	1.10529	1.34671	0.883221	0	2.24497	0.94255	1.34997	0.707529	0	1.46612	0	0	0		1	1.049	0.488707		0.918956	0.120423	0.150518
gamma-Glutamylcystine	C16H26N4O10S2	9.94	499.116	0.421067	1.53577	0.585617	0.800269	1.65728	0.656364	1.19373	0.884091	1.46706	0.652361	0.965247	1.18498	0.477812	0	0		1	0.970721	0.876014		0.92445	0.212244	0.169914
GDP-hexose	C16H25N5O16P2	9.98	606.084	0.560053	0.254234	4.18571	0	0	1.43585	4.5844	6.16037	6.12625	5.73149	6.5942	0.864364	1.17013	0	0		1	4.80767	2.87623		0.0132454	0.638421	0.0816637
GERANYL-PP	C10H20O7P2	9.43	315.076	0.762397	1.03586	1.05884	0.93082	1.21208	0.104057	1.7769	0.286339	0.0855708	0	0.901275	0.740014	0.518084	2.14065	2.41913		1	0.450573	1.34383		0.178079	0.431663	0.121042
GLUCOSAMINE3	C6H13NO5	7.83	180.087	1.08552	1.25356	1.23262	0.420321	1.00799	0.476633	0.625744	0.267659	0.562304	0.629743	2.26755	1.53531	0.281519	0.170257	1.1206		1	0.512417	1.07505		0.0289139	0.865317	0.226992
GLUCOSAMINE 6-PHOSPHATE5	C6H14NO8P	10.36	260.053	0.870041	1.17518	0.955246	0.892114	1.10742	0.682859	0.842904	0.750128	0.805938	0.702663	1.71061	1.15274	0.818114	0.0427562	0.150065		1	0.756898	0.774858		0.0116863	0.515155	0.957009
Glucosamine-1-P5	C6H14NO8P	10.36	260.053	0.870041	1.17518	0.955246	0.892114	1.10742	0.682859	0.842904	0.750128	0.805938	0.702663	1.71061	1.15274	0.818114	0.0553997	0.150065		1	0.756898	0.777386		0.0116863	0.517805	0.950734
Glucose-1-P	C6H13O9P	10.33	261.037	0.770665	1.2073	0.946117	0.805169	1.27075	0.00705689	0.186774	0.025871	0.0622477	0.0523149	1.9444	1.27342	0.774762	0.120617	0.125611		1	0.066853	0.847762		0.00042583	0.694212	0.0888325
Glucose-6-P	C6H13O9P	10.78	261.037	0.770238	1.20908	0.947446	0.804594	1.26865	0.0687436	0.186877	0.0259122	0.0623469	0.035521	1.94681	1.27503	0.776775	0.120809	0.120835		1	0.0758802	0.848054		0.000486999	0.695466	0.0919829
Glycerol-3-P	C3H9O6P	10.25	173.021	0.75924	1.05155	1.13761	0.808211	1.24339	0.904206	1.20253	0.852847	1.07134	1.03466	1.17023	0.924461	0.673935	0.499122	1.47666		1	1.01312	0.94888		0.910427	0.804406	0.742331
Glycerophosphocholine	C8H21NO6P	10.16	259.118	0.984542	1.04018	1.18958	0.734436	1.05126	0.935826	0.980674	0.873266	1.00311	1.00279	1.32953	1.02945	0.69699	0.000970261	0.00207992		1	0.959134	0.611804		0.625337	0.226955	0.266065
GSSG	C20H32N6O12S2	10.86	613.159	0.000154534	1.365	1.31626	0.907234	1.41135	1.0705	1.42383	0.925704	1.28808	1.17173	1.30485	1.21637	0.825707	0	0		1	1.17597	1.11564		0.557078	0.420783	0.152892
Guanidinosuccinic acid	C5H9N3O4	6.46	176.067	0.844061	1.05966	1.26508	0.832677	0.998524	0.651349	0.711904	0.563094	0.758195	0.815909	1.23462	1.20145	0.86475	0.99601	1.34232		1	0.70009	1.12783		0.0153993	0.308077	0.00463884
Guanidoacetic acid	C3H7N3O2	9.37	118.061	1.09042	0.966542	1.18094	0.686538	1.07556	2.05338	2.14484	2.21918	2.96234	1.48861	1.8626	1.193	1.04227	0.712435	1.6492		1	2.17367	1.2919		0.00530827	0.246863	0.0232147
GUANINE	C5H5N5O	6.99	152.057	2.42971	0.710887	0.614135	0.517035	0.728231	0.179782	0.407468	0.149138	0.360377	0.222915	0.865608	0.736724	0.393425	0.430268	1.01029		1	0.263936	0.687263		0.1098	0.447786	0.020812
GUANOSINE	C10H13N5O5	6.36	284.099	0.868708	1.26653	0.949946	0.854651	1.06016	0.216408	0.464849	0.229893	0.22121	0.175118	1.62702	1.39807	0.745622	0	0		1	0.261496	0.754141		8.5413e-05	0.516141	0.222428
Hydroxyproline7	C5H9NO3	9.28	132.066	0.806518	1.13289	0.861764	0.962591	1.23623	0.792425	1.68343	1.18551	1.37094	0.901465	1.6895	1.25122	0.685861	0.852522	1.69902		1	1.18675	1.23563		0.340388	0.338943	0.857708
HYPOTAURINE	C2H7NO2S	8.93	110.027	0.701939	1.18591	0.890413	0.916694	1.30504	0.446094	0.82401	0.540195	0.73022	0.500318	1.39787	1.33576	0.682346	0.595196	1.50453		1	0.608167	1.10314		0.0198668	0.655682	0.0595521
HYPOXANTHINE	C5H4N4O	5.04	137.046	0.794299	1.092	1.14173	0.909222	1.06275	0.312298	0.600453	0.343476	0.304911	0.246038	1.4123	1.21853	0.781535	1.0848	1.36465		1	0.361435	1.17236		9.77105e-05	0.231956	0.000674189
indole	C8H7N	9.37	118.065	1.08886	0.966803	1.17613	0.690004	1.0782	2.06117	2.15192	2.23063	2.97341	1.49148	1.86557	1.18732	1.0434	0.720117	1.65959		1	2.18172	1.2952		0.00533029	0.242337	0.0230794
Indoleacetic acid	C10H9NO2	6.79	176.071	0.840431	0.998288	1.22048	0.924164	1.01664	0.585775	0.579559	0.541891	0.598451	0.755485	1.25424	1.21696	0.820931	1.14043	1.47507		1	0.612232	1.18153		0.00147428	0.187726	0.00393786
Indoleacrylic acid	C11H9NO2	6.01	188.071	0.660903	1.08836	1.12268	0.885484	1.24257	0.447941	0.67031	0.373499	0.655864	0.586273	1.17154	1.03106	0.638394	0.723098	1.4414		1	0.546777	1.0011		0.00763537	0.995287	0.0331808
Indoline-2-carboxylate	C9H9NO2	6.09	164.071	0	0	2.56613	0.527411	1.90646	0.53827	2.43855	3.1579	9.37062	0.671283	0.636509	1.43167	0.844823	1.53527	2.068		1	3.23532	1.30325		0.246853	0.622433	0.299778
Inosine	C10H12N4O5	5.25	269.088	0.750766	1.10017	1.13687	0.949439	1.06276	0.267757	0.579892	0.309496	0.250538	0.206099	1.48214	1.24241	0.802066	0.0023966	0.000889402		1	0.322756	0.705979		0.000110452	0.399323	0.284829
INOSINE TRIPHOSPHATE	C10H15N4O14P3	10.33	508.987	1.04246	1.50223	0.726725	0.886328	0.842248	0.580222	0.513945	0.0533142	0.279253	0.189036	1.28315	0.893112	0.536996	0	0		1	0.323154	0.542652		0.00450282	0.158741	0.45139
Inosinic acid	C10H13N4O8P	10.41	349.054	0.588871	0.959937	1.39922	1.17227	0.879699	0.238052	1.38631	0.234487	0.416271	0.184209	1.03828	1.10339	1.10986	1.96732	1.24672		1	0.491865	1.29311		0.0995165	0.220675	0.0244044
Itaconic acid6	C5H6O4	9.85	131.034	0.991146	1.22373	1.0152	0.788272	0.981651	1.14675	1.43678	1.14011	1.46606	1.08198	1.78699	1.32355	0.87089	0.770474	1.47352		1	1.25434	1.24509		0.045179	0.277875	0.965802
L-ALANINE	C3H7NO2	9.16	90.055	0.605129	0.99715	1.19433	1.08062	1.12277	0.595193	0.879515	0.649393	0.853873	0.698867	1.02767	1.01391	0.767819	1.42014	1.4862		1	0.735368	1.14315		0.0649421	0.42679	0.0359369
L-Arabinose	C5H10O5	6.86	151.06	0.675074	1.14287	1.15895	0.844821	1.17829	0.463298	0.77343	0.391706	0.798798	0.55784	1.37123	1.21723	0.743572	0.685628	1.5583		1	0.597014	1.11519		0.0157868	0.584538	0.0366555
L-Arginino-succinate	C10H18N4O6	10.89	291.13	0.65127	1.02863	1.00591	0.831948	1.48225	0.614925	0.745262	0.597877	0.980714	0.525331	1.37086	1.07715	0.793661	0.000680003	0.00212095		1	0.692822	0.648894		0.100158	0.304544	0.886308
L-ASPARAGINE	C4H8N2O3	9.64	133.061	0.607349	0.787533	1.58732	0.809556	1.20824	0.78359	1.26525	0.82641	1.26009	1.12768	1.4324	0.988888	0.851595	1.0951	1.55115		1	1.05261	1.18383		0.805519	0.431457	0.460734
L-CARNITINE	C7H15NO3	9.33	162.112	1.07197	1.00832	1.26186	0.747233	0.910607	0.98884	0.890248	0.918834	0.998937	0.98884	1.33537	1.16942	0.873913	0.819293	1.31087		1	0.95714	1.10177		0.649403	0.482676	0.255772
L-Glutamate8	C5H9NO4	9.94	148.06	0.949112	1.08914	1.13415	0.793516	1.03408	0.861659	0.937697	0.816855	1.02451	0.829345	1.33186	1.14289	0.770541	0.70361	1.31941		1	0.894013	1.05366		0.183178	0.728221	0.307491
L-GLUTAMINE	C5H10N2O3	10.05	147.076	0.750834	1.02884	1.18442	0.860542	1.17537	0.741835	0.920648	0.758532	0.982138	0.78511	1.16483	1.06564	0.727865	0.81336	1.43884		1	0.837653	1.04211		0.147383	0.791743	0.191881
L-Glycine	C2H5NO2	9.57	76.0393	0.741389	1.06536	0.982986	0.844735	1.36553	0.774662	1.26509	0.864038	1.15	0.907395	1.10435	1.07829	0.718252	0.595454	1.66699		1	0.992237	1.03267		0.957568	0.8842	0.852854
L-Homoserine	C4H9NO3	9.56	120.066	0.797295	1.09859	1.08282	0.816221	1.20508	0.710603	1.03759	0.674554	1.03978	0.762007	1.41193	1.28542	0.803983	0.87294	1.55929		1	0.844906	1.18671		0.212847	0.312739	0.0889289
L-ISOLEUCINE	C6H13NO2	6.16	132.102	0.71649	1.06029	1.17451	0.851728	1.19698	0.60915	0.667863	0.386573	0.680964	0.802123	1.2798	1.13464	0.749922	0.773484	1.49511		1	0.629335	1.08659		0.01422	0.630851	0.0304927
L-Leucine	C6H13NO2	6.5	132.102	0.720663	1.06198	1.16582	0.879224	1.17231	0.616114	0.918089	0.583171	0.909716	0.855623	1.30585	1.17494	0.788191	0.877838	1.54073		1	0.776543	1.13751		0.0872266	0.429343	0.0598062
L-METHIONINE	C5H11NO2S	6.98	150.058	0.711191	1.13508	1.16603	0.836952	1.15075	0.495408	0.78988	0.422942	0.838393	0.613503	1.36575	1.22818	0.763736	0.696096	1.5275		1	0.632025	1.11625		0.0185977	0.562158	0.0399537
L-Methionine S-oxide	C5H11NO3S	9.81	166.053	0.783896	1.04073	1.05308	0.875724	1.24657	0.689568	0.745283	0.452629	0.7323	0.71896	1.58656	1.08111	0.549753	0.895886	1.70717		1	0.667748	1.1641		0.0107278	0.506829	0.0818177
L-phenylalanine	C9H11NO2	5.92	166.086	0.701759	1.02939	1.18744	0.881059	1.20035	0.587009	0.856031	0.510931	0.867169	0.788565	1.27761	1.10876	0.763526	0.868514	1.52452		1	0.721941	1.10859		0.0503909	0.53593	0.0470016
L-PROLINE	C5H9NO2	7.77	116.071	0.748092	1.06192	1.16153	0.883511	1.14495	0.715524	0.926956	0.659022	1.10186	0.746832	1.37329	1.18849	0.817558	0.955605	1.53698		1	0.830038	1.17439		0.174781	0.296965	0.0632781
L-serine	C3H7NO3	10.21	106.05	0.699572	1.11162	1.06724	1.02824	1.09332	0.550317	0.796708	0.57017	0.803711	0.537072	1.25465	1.16944	0.779109	1.33064	1.34209		1	0.651596	1.17518		0.00794701	0.214144	0.00403667
L-THREONINE	C4H9NO3	9.55	120.066	0.827661	1.09215	1.11806	0.785865	1.17626	0.694345	0.990769	0.62435	0.982904	0.633638	1.29621	1.21456	0.767319	0.76431	1.54427		1	0.785201	1.11733		0.100388	0.523196	0.104445
L-Tryptophan	C11H12N2O2	6.09	205.097	0.672966	1.08122	1.14235	0.869857	1.2336	0.46962	0.691365	0.386619	0.693039	0.604587	1.20028	1.04091	0.659269	0.748976	1.48457		1	0.569046	1.0268		0.00922529	0.886643	0.0348518
L-TYROSINE	C9H11NO3	7.65	182.081	0.830486	1.04293	1.20628	0.855296	1.06501	0.636458	0.809015	0.603574	0.925899	0.723832	1.3605	1.20653	0.814759	0.865552	1.39439		1	0.739756	1.12835		0.0222877	0.395141	0.0298583
Mevalonic acid	C6H12O4	10.05	149.081	0.717573	1.01143	1.19174	0.877648	1.20161	0.736839	0.923453	0.761975	0.973165	0.779188	1.15745	1.04268	0.720123	0.8101	1.44668		1	0.834924	1.03541		0.164696	0.830075	0.204553
N-acetyl-glucosamine-P	C8H16NO9P	10.4	302.064	0.383979	1.09389	0.836759	1.35819	1.32718	0.923096	0.47659	2.64086	0.112974	0.187395	1.18665	1.86274	0.986843	2.47987	4.1321		1	0.868182	2.12964		0.801908	0.117805	0.12475
N-ACETYL-L-ALANINE7	C5H9NO3	9.28	132.066	0.806518	1.13289	0.861764	0.962591	1.23623	0.792425	1.68343	1.18551	1.37094	0.901465	1.6895	1.25122	0.685861	0.852522	1.69902		1	1.18675	1.23563		0.340388	0.338943	0.857708
N-acetyl-L-ornithine	C7H14N2O3	9.42	175.108	0.55202	0.903877	1.19646	1.048	1.29964	0.705843	0.933081	0.549484	0.989831	0.913991	0.901769	0.909576	0.591834	0.621671	1.44392		1	0.818446	0.893753		0.279589	0.61195	0.679755
N-Acetylneuraminic Acid (Neu5Ac)	C11H19NO9	8.96	310.113	0.667737	1.19081	0.942842	0.832354	1.36626	1.07279	1.83396	1.02839	1.51904	0.984784	1.59014	1.19393	0.855819	0.010583	0.0157565		1	1.28779	0.733246		0.207684	0.466697	0.171249
N-ALPHA-ACETYLLYSINE	C8H16N2O3	9.12	189.123	0.794139	0.955906	1.13152	0.878648	1.23979	0.903876	1.34966	0.903443	1.38603	1.01034	1.51067	1.08566	0.806377	0.749584	1.7008		1	1.11067	1.17062		0.436484	0.442042	0.791248
N-carbamyl-L-glutamate	C6H10N2O5	10.6	191.066	0.932679	0.989258	1.1405	0.821551	1.11601	0.991704	1.22553	1.3883	1.05078	0.855368	1.55466	1.28085	0.867289	0.928495	1.49448		1	1.10234	1.22515		0.384645	0.198083	0.491963
N-Formyl-L-Tyrosine	C10H11NO4	3.73	210.076	0.441156	1.01128	0.750468	1.26599	1.53111	1.26597	1.26002	0.0963784	1.40294	0.901514	1.2639	0.0780535	0.349983	0.557462	2.22074		1	0.985365	0.894029		0.962887	0.8138	0.846123
N-Glycolylneuraminic acid (Neu5Gc)	C11H19NO10	9.67	326.108	0.690165	1.21762	1.2374	0.63678	1.21803	2.72776	3.52176	2.44944	3.5468	1.45514	1.77942	1.3606	0.825998	0.165611	0.468494		1	2.74018	0.920025		0.00822233	0.81345	0.00640303
NAD+	C21H27N7O14P2	10.54	664.116	0.0381075	1.03917	1.04856	1.26841	1.60575	0.563398	1.21498	0.38962	1.5333	1.24229	0.578249	1.1825	0.857057	0	0		1	0.988717	0.523561		0.974409	0.212206	0.184363
NADH	C21H29N7O14P2	9.76	666.132	0.0839216	1.7244	0.92611	0.882706	1.38286	0.539132	0.599816	0	1.08274	0.422535	0.440896	0.790259	0.481629	0	0		1	0.528845	0.342557		0.193952	0.0808177	0.443649
O-Acetyl-L-serine8	C5H9NO4	9.95	148.06	0.949112	1.08914	1.13415	0.793516	1.03408	0.861659	0.937697	0.816855	1.02451	0.829345	1.33186	1.14289	0.770541	0.70361	1.31941		1	0.894013	1.05366		0.183178	0.728221	0.307491
O-PHOSPHOETHANOLAMINE	C2H8NO4P	10.91	142.026	0.753101	1.07882	1.02044	0.826015	1.32162	0.932912	1.45023	1.09681	1.4296	1.06682	1.48024	1.10689	0.848713	0.61238	1.84175		1	1.19528	1.178		0.212902	0.490846	0.945728
O-SUCCINYL-L-HOMOSERINE	C8H13NO6	8.94	220.082	0.706811	1.11761	0.609413	1.03616	1.53001	0.752813	1.33562	0.762589	1.07474	0.676779	1.28462	0.925162	0.305475	0.488231	1.50043		1	0.920508	0.900784		0.709443	0.733032	0.941673
ORNITHINE	C5H12N2O2	13.56	133.097	0.697538	1.00148	1.27083	0.936737	1.09342	0.658704	0.826806	0.638988	0.971913	0.790843	1.33827	1.05039	0.635879	1.00125	1.34864		1	0.777451	1.07488		0.0884726	0.656137	0.0879721
p-Aminobenzoic acid2	C7H7NO2	10.25	138.055	0.910385	1.09367	1.18286	0.730466	1.08261	1.32292	1.31317	0.524995	0.861343	0.845502	1.47175	1.02779	0.813113	0.645953	1.49793		1	0.973585	1.09131		0.88348	0.648238	0.622685
Phenyllactic acid	C9H10O3	2.11	167.07	1.2673	0.976614	1.24875	0.580311	0.927024	1.04072	0.791355	0.693353	0.878316	0.815144	1.30978	1.07455	0.904745	0.703158	1.32651		1	0.843777	1.06375		0.304048	0.722476	0.15001
Phenylpropiolic acid	C9H6O2	7.55	147.044	0.845233	1.05908	1.21209	0.840225	1.04337	0.613253	0.779256	0.585282	0.904587	0.681809	1.34345	1.18488	0.789836	0.857388	1.38406		1	0.712837	1.11192		0.0146006	0.4578	0.0276105
Phenylpyruvic acid	C9H8O3	7.66	165.055	0.819531	1.0418	1.1949	0.864835	1.07893	0.621359	0.791011	0.587059	0.920203	0.700658	1.35962	1.20778	0.79996	0.865825	1.35323		1	0.724058	1.11728		0.0175597	0.427315	0.0266306
PHOSPHOCREATINE	C4H10N3O5P	10.49	212.043	0.962566	1.42966	1.01649	0.797098	0.794189	0.540697	1.71281	0.717038	1.91504	1.73242	1.04011	1.05001	0.896687	0.354127	0.860752		1	1.3236	0.840336		0.341669	0.381397	0.179134
Phosphorylcholine	C5H15NO4P	2.15	185.081	1.07392	0.86486	1.33987	0.817569	0.903785	0.803366	0.817282	0.645776	1.06307	0.803999	1.3589	1.02668	0.847877	0.60041	1.29617		1	0.826699	1.02601		0.179493	0.882752	0.250639
Pyroglutamic acid	C5H7NO3	9.96	130.05	0.760266	1.03042	1.18148	0.871203	1.15664	0.784275	0.951887	0.802364	1.01986	0.822472	1.21982	1.09016	0.761682	0.846523	1.45221		1	0.876172	1.07408		0.231916	0.635449	0.197729
Quinolinic acid	C7H5NO4	8.41	168.029	1.02306	1.31491	1.25618	0.366021	1.03983	0.45715	0.437184	0.135935	0.520946	0.498732	1.92317	1.52192	0.240689	0.00697966	0		1	0.409989	0.738551		0.0211011	0.578745	0.470475
RIBOFLAVIN	C17H20N4O6	4.35	377.146	0.626383	1.10096	1.64311	1.19061	0.438935	0.41065	0.645325	0.318091	0.595197	0.508867	1.28273	1.08844	0.541001	2.3419	0.0364687		1	0.495626	1.05811		0.0766322	0.89978	0.22208
Ribose 5-P4	C5H11O8P	10.36	231.026	0	0	0	0	5	3.99432	45.5691	7.95885	14.7362	4.21768	13.0104	13.7689	6.30345	6.04883	8.23034		1	15.2952	9.47239		0.141481	0.00365941	0.503183
Ribulose 1_5-2P	C5H12O11P2	10.01	310.993	1.13716	0.9713	1.10275	0.906237	0.882558	0.4896	0.268574	0.652157	0.623222	0.48095	1.66607	1.64133	0.84512	0.0304036	0.0349683		1	0.5029	0.843579		0.00050873	0.690388	0.404691
S-Adenosyl-L-homocysteine	C14H20N6O5S	10.23	385.129	0.905675	1.09856	1.21883	0.783388	0.993548	0.40376	0.439909	0.340179	0.556015	0.52419	1.36903	1.36429	0.89841	0.652299	1.22589		1	0.45281	1.10198		0.000649315	0.547237	0.00824658
S-Lactoylglutathione	C13H21N3O8S	10.56	380.112	0.472895	0.874693	1.36001	1.27019	1.02221	0.87778	0.720867	0.506929	1.00346	0.713497	0.83774	0.977444	0.866551	1.39467	1.65123		1	0.764508	1.14553		0.234497	0.536433	0.0804835
S-ribosyl-L-homocysteine	C9H17NO6S	1.89	268.085	1.20364	1.44357	2.14591	0.0755573	0.131326	0.0262632	0.0776144	0.916211	0.0703361	0	2.01058	2.72811	2.43864	0.0401399	0.0489854		1	0.218085	1.45329		0.126453	0.542511	0.103071
SALICYLIC ACID	C7H6O3	1.77	139.039	1.07739	0.926572	1.47946	0.658847	0.857735	1.19216	0.677066	0.298693	0.812767	0.809983	1.19427	1.00639	0.848015	1.20766	1.69834		1	0.758133	1.19094		0.258245	0.364097	0.0651797
Shikimate-3-P	C7H11O8P	10.25	255.026	1.06138	0.991693	0.761081	0.69026	1.49559	0.145022	0.568865	0.210079	0.370229	0.197484	1.26793	0.698956	0.39363	0.123117	0.380342		1	0.298336	0.572795		0.00452653	0.119421	0.247827
SPERMIDINE	C7H19N3	0	146.165	1.30552	1.2454	1.23446	0.592761	0.621858	0.327567	0.326965	0.186949	0.150104	0.154974	0.122889	0.104045	0.0601938	0.0533983	0.086339		1	0.229312	0.0853729		0.00725625	0.00459294	0.0207219
TAURINE	C2H7NO3S	7.49	126.022	0.817873	1.01748	1.18223	0.902729	1.07968	0.823662	1.06489	0.780265	1.05432	0.946724	1.27876	1.08959	0.85789	0.844915	1.6398		1	0.933971	1.14219		0.467998	0.41534	0.245246
UDP	C9H14N2O12P2	10.44	405.009	0.928805	1.24387	0.920897	0.795718	1.11071	0.639016	0.599745	0.212548	0.403232	0.393506	1.43638	1.12473	0.694394	0.00888412	0.0237859		1	0.44961	0.657634		0.00108637	0.306467	0.518127
UDP-glucose	C15H24N2O17P2	10.43	567.062	0.845696	1.16443	1.09739	1.11799	0.774492	0.371044	1.15273	0.0197172	0.928445	0.572826	0.679176	0.55412	0.495786	0.06129	0.0484032		1	0.608952	0.367755		0.126735	0.00506399	0.347852
UDP-hexose	C15H24N2O17P2	10.43	567.062	0.84711	1.16638	1.09086	1.11986	0.775787	0.371665	1.15466	0.0197502	0.929998	0.573784	0.680312	0.555046	0.496615	0	0		1	0.609971	0.346395		0.127929	0.00691699	0.320624
URIDINE DIPHOSPHATE-N-ACETYLGLUCOSAMINE	C17H27N3O17P2	10.26	608.089	3.43912	0.809031	0.751846	0	0	1.92209	0.668044	1.30838	2.41437	1.86667	1.20111	0.528594	0	0.149806	0		1	1.63591	0.375902		0.401204	0.396836	0.0110636
XANTHINE	C5H4N4O2	4.56	153.041	0.262578	1.17369	0.52679	0.574047	2.4629	0	0	0	0	0	3.65418	1.43715	1.27105	0	2.52663		1	0	1.7778		0.0645206	0.324591	0.0449615
XANTHOSINE	C10H12N4O6	4.64	285.083	0.805602	1.04289	0.798644	0.706506	1.64635	0.0890803	0.227831	0.121599	0.337874	0.160548	2.26599	1.39495	0.877371	0	0		1	0.187386	0.907662		0.00741116	0.849936	0.171001
Xanthosine-5-P	C10H13N4O9P	10.31	365.049	0.306867	0.666856	1.37859	1.50696	1.14073	0	0.833878	0.28522	0.574333	0.122506	1.53139	1.98138	2.01268	3.57241	1.44921		1	0.363187	2.10942		0.0512677	0.0439072	0.00742638
Xylulose-5-P4	C5H11O8P	10.36	231.026	0	0	0	0	5	3.99432	45.5706	7.95885	14.7362	4.21768	13.0104	13.7689	6.30345	6.04883	8.23034		1	15.2955	9.47239		0.141486	0.00365941	0.503176
Sample				Wk2 PBS1	Wk2 PBS2	Wk2 PBS3	Wk2 PBS4	Wk2 PBS5	Wk2 JHU1	Wk2 JHU2	Wk2 JHU3	Wk2 JHU4	Wk2 JHU5	Wk2 Rif1	Wk2 Rif2	Wk2 Rif3	Wk2 Rif4	Wk2 Rif5
1Adenosine cannot be distinguished from deoxyguanosine. Both metabolites have identical MW and similar retention time
2Anthranillate cannot be distinguished from p-aminobenzoid acid as both metabolites have identical MW and RT
3Galactosamine cannot be distinguished from Glucosoamine as both metabolites have identical MW and RT
4Arabinose-5-P, Ribose-5-P and Xylulose-5-P are indistinguishable as these metabolites have identical MW and RT
5Glucosamine-6-P and Glucosamine-1-P are indistinguishable as both metabolites have identical MW and RT
6Citraconic acid cannot be distinguished fromItaconic acid as both metabolites have identical MW and similar retention time
7Hydroxyproline and N-acetyl-L-alanine are indistinguishable as both metabolites have identical MW and RT
8L-Glutamate and O-acetyl-L-serine are indistinguishable as both metabolites have identical MW and simiar RT
Keywords: MW = Molecular weight; RT = Retention Time
Important Notes:
Data normalized to tissue weight used for the metabolomics and divided by the abundance in the control groups
P-value were calculated using 2-tailed T-test considering unequal distribution

## Sheet: Week 5_Noramlized data
Week 5 Metabolomics data (untargted metabolomics of whole lung)
Name	Formula	RT	m/z	Sample 1	Sample 2	Sample 3	Sample 4	Sample 5	Sample 6	Sample 7	Sample 8	Sample 9	Sample 10	Sample 11	Sample 12	Sample 13	Sample 14	Sample 15		Average	Average	Average	P-value	P-value	P-value
Sample				Wk5 PBS1	Wk5 PBS2	Wk5 PBS3	Wk5 PBS4	Wk5 PBS5	Wk5 JHU1	Wk5 JHU2	Wk5 JHU3	Wk5 JHU4	Wk5 JHU5	Wk5 Rif1	Wk5 Rif2	Wk5 Rif3	Wk5 Rif4	Wk5 Rif5		PBS	JHU083	RIF	PBS vs JHU	PBS vs RIF	JHU vs RIF
Sample weight				14	18	17	15	20	12	13	25	12	10	14	11	10	10	18
1-Methyl-Histidine	C7H11N3O2	10.25	170.092	1.40794	0.941671	1.24261	0.716839	0.690939	0.95728	0.849978	0.425991	0.838602	1.18006	1.43223	1.62522	2.49018	1.59515	1.80278		1	0.850382	1.78911	0.448914	0.0105426	0.00394458
1-METHYLADENOSINE	C11H15N5O4	9	282.12	2.04137	0.134517	0.839379	0.388524	1.5962	0	4.65186	0.879121	1.1579	3.59271	3.52684	4.83844	2.60329	0.30299	1.97825		1	2.05632	2.64996	0.31476	0.0995181	0.623739
1-Pyrroline-5-carboxylic acid (P5C)	C5H7NO2	9.06	114.055	1.59545	0.899201	1.29293	0.659728	0.552691	0.670667	1.3814	0.489844	0.735709	2.0574	2.37772	2.67526	3.23535	1.4363	0.865121		1	1.067	2.11795	0.853483	0.0580083	0.0812731
2-Aminooctanoic acid	C8H17NO2	10.27	160.133	1.31011	1.03153	0.741067	1.10539	0.811904	1.50636	1.43052	0.81682	1.46653	1.77246	1.35306	1.79075	1.04	1.58977	0.568719		1	1.39854	1.26846	0.0723017	0.30486	0.639749
2-Deoxyglucose-6-P	C6H13O8P	10.1	245.042	1.06201	0.845732	1.02181	1.15735	0.913095	0.8333	0.995787	0.532482	1.02953	1.06924	1.1118	1.49653	1.53733	1.79327	0.872255		1	0.892067	1.36224	0.373831	0.0915533	0.045816
2-Keto-isovalerate	C5H8O3	6.49	117.055	1.34378	1.59675	0.681819	0.779926	0.597727	3.06588	3.2843	1.02952	2.69637	0.888534	0.871399	1.09321	1.14964	5.4105	6.01753		1	2.19292	2.90846	0.0804203	0.173397	0.592255
2-Oxo-4-methylthiobutanoate	C5H8O3S	9.82	149.027	1.31561	0.845936	0.971732	0.817803	1.04892	2.22027	1.45077	0.742344	2.24692	3.12318	1.76307	1.83897	2.80063	1.36528	3.54122		1	1.9567	2.26183	0.07538	0.0318986	0.604389
3-2-Hydroxyethylindole	C9H9NO	9.94	148.076	1.25477	1.07383	0.929325	0.951664	0.790408	0.898066	1.10958	0.4886	0.976892	1.29956	0.0410285	1.64966	1.8382	1.46214	0.727267		1	0.95454	1.14366	0.779674	0.694698	0.620753
4-Guanidinobutanoic acid	C5H11N3O2	9.53	146.092	1.12196	0.998197	1.0386	1.55956	0.281684	1.6003	1.21957	0.880683	2.11491	1.11972	1.0167	0.532318	0.901221	0.910638	1.18444		1	1.38704	0.909064	0.23035	0.708373	0.0956346
4-Hydroxy-L-glutamic acid	C5H9NO5	10.31	164.055	1.98896	2.40216	0.248263	0.153072	0.207543	7.6952	9.12952	1.47941	5.38457	10.6536	4.14382	3.85703	6.71152	0	0.107053		1	6.86846	2.96388	0.0188017	0.212129	0.0958026
4-Pyridoxic acid	C8H9NO4	10.21	184.06	1.13126	2.38724	0.755794	0.464947	0.260758	0.206243	0.601659	0.20556	0.299013	0.600077	1.49631	0.714102	1.51876	0.664145	0.433904		1	0.38251	0.965444	0.178614	0.939638	0.0599005
4-Quinolinol	C9H7NO	5.99	146.06	1.62094	0.977908	1.00776	0.723715	0.669676	0.756522	0.959059	0.375987	0.788268	1.35732	2.06834	1.86683	2.57154	1.1777	0.997464		1	0.84743	1.73638	0.529596	0.0677157	0.0350236
5'-METHYLTHIOADENOSINE	C11H15N5O3S	10.06	298.097	1.51778	0.588685	0.91007	0.575934	1.40753	1.19072	1.27928	0.879553	1.44031	1.52993	0.983395	0.972664	0.774728	0.862823	0.625108		1	1.26396	0.843743	0.29018	0.49063	0.0166376
5-Formyl-THF	C20H23N7O7	9.49	474.173	0	0.978988	0	3.58807	0.432947	4.72174	0	0	11.1082	0.940649	0	0	0	19.4806	19.1643		1	3.35412	7.72898	0.341166	0.229401	0.433951
5-Hydroxy-3-indoleacetic acid (5-HIAA)	C10H9NO3	6.07	192.066	1.77503	0.858004	1.08105	0.718224	0.567693	0.809161	0.856928	0.318758	0.597824	1.07379	2.91469	2.12942	3.45418	1.59408	0.860652		1	0.731291	2.19061	0.314984	0.0601556	0.0315409
Acetyl-Carnitine	C9H17NO4	7.74	204.123	1.20809	0.928568	0.959781	1.02143	0.88214	1.42602	1.37244	0.655304	1.39838	1.75765	1.24125	1.50139	1.65816	1.43265	0.707481		1	1.32196	1.30818	0.152674	0.137326	0.956442
Acetyl-CoA	C23H38N7O17P3S	10.05	810.133	#DIV/0!	#DIV/0!	#DIV/0!	#DIV/0!	#DIV/0!	#DIV/0!	#DIV/0!	#DIV/0!	#DIV/0!	#DIV/0!	#DIV/0!	#DIV/0!	#DIV/0!	#DIV/0!	#DIV/0!		#DIV/0!	#DIV/0!	#DIV/0!	#DIV/0!	#DIV/0!	#DIV/0!
ADENINE	C5H5N5	3.71	136.062	1.35104	0.790898	0.936133	1.14479	0.777133	1.56206	1.32033	0.721152	1.04918	1.59056	1.56815	1.62828	2.4468	1.74275	1.27918		1	1.24866	1.73303	0.248401	0.0154681	0.0941575
ADENOSINE1	C10H13N5O4	4.15	268.104	1.50454	0.526682	0.735772	1.91314	0.319865	5.40364	2.24893	1.57607	1.65714	2.12948	2.48251	0.726883	1.82592	3.29713	0.45807		1	2.60305	1.7581	0.0889273	0.259361	0.371703
Adenosine monophosphate	C10H14N5O7P	10.22	348.07	1.77641	1.05505	0.829563	0.782652	0.556328	3.04524	2.42654	1.00292	2.55987	4.34203	1.80518	1.77681	1.91727	1.13845	0.378171		1	2.67532	1.40318	0.0322823	0.296005	0.0814787
ADP	C10H15N5O10P2	10.88	428.037	1.0989	2.16822	0.690378	0.477756	0.564748	2.7555	7.02529	0.67339	7.70092	8.45456	1.90601	6.61561	3.51617	1.32348	0.0562786		1	5.32193	2.68351	0.0458062	0.215008	0.205125
ADP ribose	C15H23N5O14P2	10.21	560.079	0.308157	3.45144	1.04099	0.020653	0.178761	5.5378	9.69929	2.21997	6.07002	8.81637	0.217569	1.69759	3.08794	0.131126	0.189697		1	6.46869	1.06479	0.0105686	0.942165	0.0113258
Agmatine	C5H14N4	13.91	131.129	1.14399	0.895108	1.14772	0.921362	0.891816	0.147823	0.49146	0.291949	0.339297	0.784602	1.26084	1.04217	2.63772	1.42991	1.24483		1	0.411026	1.52309	0.0028236	0.141436	0.0142011
AICAR	C9H15N4O8P	9.82	339.07	1.06877	1.03023	0.990542	1.12446	0.786007	0.953558	0.985398	0.616357	0.864107	1.36484	1.43132	1.91922	1.74546	1.08794	0.578945		1	0.956853	1.35258	0.758756	0.219019	0.191743
Aminoadipic acid	C6H11NO4	10.19	162.076	1.31328	0.902722	1.13413	0.98671	0.663155	1.40676	1.43733	0.673189	1.25423	2.01215	1.63703	1.98498	2.853	1.829	0.903217		1	1.35673	1.84145	0.188676	0.0526656	0.24204
Anthranilate2	C7H7NO2	10.25	138.055	1.2757	1.46062	1.02571	0.696029	0.541935	2.79133	2.11965	0.73591	1.76292	3.30877	1.91799	2.54732	4.08953	2.1459	0.802459		1	2.14372	2.30064	0.0589048	0.0696512	0.826507
Arabinose-5-phosphate4	C5H11O8P	10.36	231.026	1.54422	1.14572	1.19846	0.257074	0.854522	0.229569	0.274769	0.342917	0.092961	0.481192	2.03233	2.45479	2.55733	3.59402	1.91293		1	0.284282	2.51028	0.0266985	0.00410478	0.00130133
Ascorbic acid	C6H8O6	9.19	177.039	1.14062	1.91621	0.620905	0.807374	0.514896	0.880901	0.728535	0.534054	0.898598	1.22889	0.902255	2.25071	0.387858	0.955365	0.525426		1	0.854197	1.00432	0.619147	0.991969	0.685232
Atrolactic acid	C9H10O3	2.11	167.07	1.24851	1.07616	0.64482	1.34402	0.68648	1.51671	1.09391	0.72991	1.35226	1.2782	1.27251	1.6315	2.041	2.14426	1.10392		1	1.1942	1.63864	0.352005	0.0370237	0.112933
BETA-ALANINE	C3H7NO2	9.2	90.055	1.41414	0.89905	0.942043	0.883807	0.860959	1.26368	1.30918	0.617542	1.38047	1.85076	1.47455	1.61427	1.72989	1.19357	0.767801		1	1.28433	1.35602	0.248641	0.123008	0.791109
BETAINE	C5H11NO2	6.75	118.086	1.2926	0.932093	0.926586	0.94756	0.901159	1.2455	1.31877	0.612495	1.26993	1.70707	1.3083	1.63847	1.63381	1.31877	0.639033		1	1.23075	1.30768	0.276771	0.17493	0.768986
Betaine aldehyde	C5H12NO	9.36	103.099	1.52044	0.802618	1.21382	0.695067	0.768049	0.680263	0.871324	0.671551	0.88328	1.51554	1.42879	1.81497	1.66679	1.49904	0.801469		1	0.924392	1.44221	0.741461	0.0971009	0.056961
cADP-ribose	C15H21N5O13P2	10.54	542.068	1.81506	2.07331	0.430388	0	0.681245	4.35164	7.42932	1.63438	5.46948	6.79025	0.938197	2.93219	1.01618	0	1.14697		1	5.13501	1.20671	0.0122466	0.749195	0.0145125
cGMP	C10H12N5O7P	9.98	346.055	1.50551	0.475171	1.14622	0.506132	1.36697	3.33497	1.90135	1.29069	2.99647	4.28647	1.37569	0.740384	0.530686	0.317646	1.27581		1	2.76199	0.848042	0.0254894	0.62484	0.0188669
Chorismic acid	C10H10O6	3.73	227.055	2.02375	1.13681	0.274447	0.845299	0.719694	0.249601	0	0.0386246	0.244874	0.667918	1.86435	0	1.4203	0.508391	1.1253		1	0.240204	0.983668	0.0576175	0.971327	0.0874029
Citraconic acid6	C5H6O4	9.43	131.034	1.39529	1.02694	1.03225	0.945444	0.600083	1.33374	1.31526	0.662467	1.10112	1.60126	1.69871	2.10061	2.33719	1.60387	1.0193		1	1.20277	1.75194	0.344907	0.0260231	0.0856717
CITRULLINE	C6H13N3O3	10.35	176.103	1.37	0.962969	1.50633	0.665418	0.495282	0.895139	0.755984	0.480767	0.844656	1.04828	1.98889	2.51791	4.39233	1.81598	2.69524		1	0.804966	2.68207	0.403833	0.0173596	0.0134922
CMP-Neu5Ac	C20H31N4O16P	10.38	615.155	1.88283	1.75654	1.23151	0	0.129124	2.55102	0.0781801	1.25943	2.53584	4.01817	0.961687	3.22438	0.161525	1.61785	0.12339		1	2.08853	1.21777	0.20617	0.763806	0.351193
CoA	C21H36N7O16P3S	7.46	768.122	1.37399	1.49362	1.22541	0.0491418	0.857835	1.53198	0.986227	0.247256	1.24552	1.91416	2.03079	2.04308	2.48951	1.50512	0.809316		1	1.18503	1.77556	0.642005	0.0810398	0.179794
CREATINE	C4H9N3O2	9.17	132.077	1.16588	1.16438	0.947216	1.0012	0.721331	1.22198	1.14736	0.570022	1.18489	1.53257	1.19347	1.6972	1.77886	1.67499	0.942037		1	1.13136	1.45731	0.48435	0.0484786	0.189116
CYTIDINE	C9H13N3O5	5.95	244.093	1.43921	1.27135	1.06092	0.726873	0.501642	0.616414	0.814971	0.460618	0.478731	0.730802	2.14548	2.85381	3.01795	1.31515	1.28649		1	0.620307	2.12378	0.0933845	0.0341229	0.0137132
CYTIDINE MONOPHOSPHATE	C9H14N3O8P	10.39	324.059	1.5596	0.963667	0.773777	1.03676	0.666192	1.45161	1.19091	0.505724	1.38182	1.58624	1.76146	1.8555	2.55264	2.58934	1.78015		1	1.22326	2.10782	0.390404	0.00214608	0.0110211
DAMP	C10H14N5O6P	9.96	332.075	1.46013	1.51327	0.827375	0.693613	0.505613	0.856285	0.728632	0.452795	0.726688	1.86485	2.51426	2.62247	3.44853	2.971	7.79058		1	0.925849	3.86937	0.822061	0.0431903	0.0394897
DEOXYADENOSINE	C10H13N5O3	1.96	252.109	1.27481	1.09826	0.971446	0.865407	0.790077	0	0.736906	0.388945	0.286816	0.474403	1.40011	1.53393	2.10165	1.2401	0.125558		1	0.377414	1.28027	0.00369492	0.443621	0.0463938
DEOXYGUANOSINE1	C10H13N5O4	3.94	268.104	1.50454	0.526682	0.735772	1.91314	0.319865	5.40364	2.24893	1.57607	1.65714	2.12948	2.48251	0.726883	1.82592	3.29713	0.45807		1	2.60305	1.7581	0.0889273	0.259361	0.371703
DGDP	C10H15N5O10P2	10.88	428.037	0	5	0	0	0	5.01172	7.93664	1.69169	6.98675	9.62598	0	6.00209	0	0	0		1	6.25056	1.20042	0.0161368	0.901196	0.0242242
dGMP	C10H14N5O7P	10.22	348.07	1.77641	1.05505	0.829563	0.782652	0.556328	3.04524	2.42654	1.00292	2.55987	4.34203	1.80518	1.77681	1.91727	1.13845	0.378171		1	2.67532	1.40318	0.0322823	0.296005	0.0814787
Dimethylglycine	C4H9NO2	9.94	104.071	1.25271	0.882593	1.27118	0.923282	0.670228	0.667775	1.06627	0.536668	0.980337	1.20654	1.55188	1.52567	2.75755	1.6325	2.11396		1	0.891519	1.91631	0.541846	0.0136838	0.00834645
DOPAMINE	C8H11NO2	6.46	154.086	1.94633	1.01934	0.66171	0.86341	0.509212	0.543845	1.06947	0.380374	0.599652	1.09342	1.90163	2.7803	0.821127	0.743291	0.0943675		1	0.737352	1.26814	0.399131	0.636354	0.337874
Epicatechin	C15H14O6	10.36	291.086	1.0381	2.2861	0.864863	0.532478	0.278458	3.31395	3.45588	1.12511	3.04887	4.54958	0.0754005	2.61445	5.13349	1.74671	0.0946508		1	3.09868	1.93294	0.0158976	0.39289	0.322812
FAD	C27H33N9O15P2	9.71	786.164	1.11601	2.47253	0.753725	0	0.657729	6.18346	5.37452	0.309712	9.09107	9.50675	2.10572	3.974	2.4302	2.05927	0.324512		1	6.0931	2.17874	0.0347909	0.140045	0.0759945
Farnesyl di-P	C15H28O7P2	8.17	383.138	1.2206	1.31587	1.1611	0.437676	0.864753	12.9408	1.93869	0.281034	21.1095	1.82557	0.920876	0.940264	1.24981	2.96857	1.02781		1	7.61913	1.42146	0.178577	0.36181	0.202171
FGAM	C8H16N3O8P	10.06	314.075	1.38881	0.45069	0.848641	0.954174	1.35768	1.11207	1.32815	0.883355	1.55054	1.2696	0.666239	0.630941	0.538986	0.698289	0.685017		1	1.22874	0.643895	0.305867	0.110032	0.00504166
Flavin mononucleotide	C17H21N4O9P	9.93	457.112	1.91015	1.43903	1.1908	0.138049	0.321975	1.73464	2.52959	0.322401	1.81132	2.70463	3.16714	3.02643	3.31689	2.23388	0.701117		1	1.82051	2.48909	0.167793	0.0389497	0.328409
FRUCTOSE 6-PHOSPHATE	C6H13O9P	10.54	261.037	1.33741	1.0687	0.904367	0.63073	1.0588	0.100183	0.449903	0.262184	0.308302	0.526408	2.12816	3.41082	2.97857	0.78844	1.14655		1	0.329396	2.09051	0.00193356	0.0969661	0.0244981
GALACTOSAMINE3	C6H13NO5	7.83	180.087	1.63617	0.409675	0.917627	0.907196	1.12933	0.9152	3.07032	0.744259	1.90477	3.05864	1.73886	3.01945	1.73134	0.864583	0.96672		1	1.93864	1.66419	0.139156	0.176546	0.6762
gamma-Aminobutyric acid	C4H9NO2	9.94	104.071	1.18063	0.881699	1.20966	1.01439	0.713631	0.635454	1.0419	0.411042	0.960234	1.04415	1.46696	1.61884	2.62408	1.55348	2.01164		1	0.818555	1.855	0.284137	0.0123649	0.00491483
gamma-Glutamylcysteine	C8H14N2O5S	8.48	251.07	1.59936	1.53052	0.630674	0.670149	0.569295	0.432791	1.80942	0.870249	0.512601	0.758158	1.4947	2.43703	3.12849	1.64611	0.845746		1	0.876644	1.91042	0.724649	0.0910987	0.0639479
gamma-Glutamylcystine	C16H26N4O10S2	9.94	499.116	1.80824	1.19779	1.08559	0.297541	0.610837	0.340971	0.659925	0.3042	0.567324	0.849806	1.9846	2.76211	3.33963	1.76105	0.649333		1	0.544445	2.09934	0.160536	0.0796465	0.0257971
GDP-hexose	C16H25N5O16P2	9.98	606.084	1.43206	1.77089	0.899528	0.0562917	0.841228	0.238109	0.374261	0.0857246	0.127749	0.402629	2.24859	3.16204	1.21262	0.26549	0.180239		1	0.245694	1.4138	0.0598537	0.545625	0.11235
GERANYL-PP	C10H20O7P2	9.43	315.076	0	0	0	5	0	13.0526	0	3.6634	4.84111	4.39032	2.53961	7.74654	0	14.2017	0		1	5.18949	4.89757	0.12978	0.236082	0.935033
GLUCOSAMINE3	C6H13NO5	7.83	180.087	1.63617	0.409675	0.917627	0.907196	1.12933	0.9152	3.07032	0.744259	1.90477	3.05864	1.73886	3.01945	1.73134	0.864583	0.96672		1	1.93864	1.66419	0.139156	0.176546	0.6762
GLUCOSAMINE 6-PHOSPHATE5	C6H14NO8P	10.36	260.053	1.51612	1.17994	0.888882	0.631958	0.783102	0.876947	0.616396	0.387378	0.685964	1.11132	1.95228	2.22603	2.27015	1.24068	1.42539		1	0.7356	1.82291	0.222913	0.0150957	0.00349501
Glucosamine-1-P5	C6H14NO8P	10.36	260.053	1.51612	1.17994	0.888882	0.631958	0.783102	0.876947	0.616396	0.387378	0.685964	1.11132	1.94718	2.22603	2.27015	1.24068	1.42539		1	0.7356	1.82189	0.222913	0.0151415	0.00349799
Glucose-1-P	C6H13O9P	10.33	261.037	1.34944	1.06336	0.906189	0.631986	1.04902	0.0981552	0.451379	0.262713	0.308923	0.527469	2.12874	3.3984	2.98456	0.791112	1.14642		1	0.329728	2.08985	0.00204436	0.0964368	0.0243046
Glucose-6-P	C6H13O9P	10.78	261.037	1.34772	1.06516	0.905023	0.631259	1.05084	0.0980405	0.450609	0.262297	0.308562	0.526847	2.12441	3.39508	2.98035	0.790151	1.14842		1	0.329271	2.08768	0.00203621	0.096495	0.0242425
Glycerol-3-P	C3H9O6P	10.25	173.021	1.66968	0.968855	1.24805	0.31165	0.801768	1.86377	1.87385	0.95437	2.01696	2.71744	2.16199	2.60698	3.7001	0.71198	1.21827		1	1.88528	2.07986	0.0409448	0.113116	0.754879
Glycerophosphocholine	C8H21NO6P	10.16	259.118	1.26473	0.960891	1.02082	0.97009	0.783473	1.42386	1.36951	0.685564	1.36067	1.72403	1.32862	1.66079	2.02575	1.57609	0.868289		1	1.31273	1.49191	0.149362	0.0607542	0.505002
GSSG	C20H32N6O12S2	10.86	613.159	1.53508	1.43061	1.14295	8.09807e-05	0.891284	1.97209	2.45503	1.01313	1.97889	3.25243	1.91009	2.60555	3.10372	1.45734	0.298536		1	2.13431	1.87505	0.0399607	0.164837	0.681311
Guanidinosuccinic acid	C5H9N3O4	6.46	176.067	1.26353	0.940281	0.99472	0.864356	0.93711	0.959659	1.07773	0.493112	1.02731	1.52202	1.11582	1.50808	1.63933	1.47189	1.35514		1	1.01596	1.41805	0.93169	0.00635548	0.0728785
Guanidoacetic acid	C3H7N3O2	9.37	118.061	1.26369	0.922906	1.24844	0.995813	0.569158	0.804065	0.606374	0.372959	0.631019	0.720857	1.83785	2.26313	3.3126	2.26066	1.53351		1	0.627055	2.24155	0.0413929	0.0110049	0.00475412
GUANINE	C5H5N5O	6.99	152.057	1.50992	1.02525	0.988838	0.700081	0.775911	0.66569	0.905626	0.375981	0.899821	1.29935	1.80787	1.9387	2.58405	1.08452	0.857654		1	0.829293	1.65456	0.435623	0.107051	0.055591
GUANOSINE	C10H13N5O5	6.36	284.099	1.11395	0.926632	0.939013	1.07254	0.947861	0.355383	0.543502	0.32399	0.3613	0.496388	1.47349	1.70121	2.48749	1.38915	0.548908		1	0.416113	1.52005	9.18114e-06	0.169951	0.0229902
Hydroxyproline7	C5H9NO3	9.28	132.066	1.60793	1.03035	1.03336	0.83893	0.489429	0.916905	1.24983	0.543491	0.826892	1.84333	2.49414	2.44905	3.03944	1.66861	0.719727		1	1.07609	2.0742	0.797935	0.0543599	0.0715478
HYPOTAURINE	C2H7NO2S	8.93	110.027	1.50297	1.02053	1.02719	0.719132	0.730183	1.39917	1.64793	0.841725	1.77118	2.29081	1.7097	1.83932	1.71073	0.90954	0.602451		1	1.59017	1.35435	0.0728918	0.26202	0.513193
HYPOXANTHINE	C5H4N4O	5.04	137.046	1.26282	1.02181	1.02705	0.916237	0.77208	0.401735	0.628274	0.340427	0.424501	0.626589	1.66676	1.80596	2.82507	1.59531	0.660735		1	0.484305	1.71077	0.00112655	0.107711	0.0223809
indole	C8H7N	9.37	118.065	1.26432	0.923821	1.24849	0.995243	0.568121	0.804072	0.60503	0.372939	0.62741	0.717293	1.8387	2.26478	3.31373	2.26056	1.53417		1	0.625349	2.24239	0.0409133	0.0109802	0.00473463
Indoleacetic acid	C10H9NO2	6.79	176.071	1.18044	1.07211	1.0115	0.734335	1.00161	1.01998	1.14866	0.485307	0.889781	1.71275	1.24329	1.35735	1.91875	1.56419	1.42464		1	1.0513	1.50165	0.818684	0.00880966	0.0955942
Indoleacrylic acid	C11H9NO2	6.01	188.071	1.39319	1.08452	0.846464	0.863098	0.812729	0.982101	1.23743	0.506892	1.23593	1.89444	1.17913	1.5464	1.52592	1.10424	1.21387		1	1.17136	1.31391	0.519182	0.0606695	0.581291
Indoline-2-carboxylate	C9H9NO2	6.09	164.071	2.49798	0.630068	1.3668	0.252866	0.252284	0.20742	0.844846	0.214699	0.435195	0.643367	4.19227	2.75409	4.65411	1.74598	0.82018		1	0.469105	2.83333	0.288759	0.0678404	0.0294283
Inosine	C10H12N4O5	5.25	269.088	1.2679	1.04623	1.03617	0.887143	0.762555	0.335248	0.562713	0.299272	0.352748	0.547286	1.84082	1.91635	3.25769	1.60557	0.621515		1	0.419453	1.84839	0.00075966	0.114486	0.0268469
INOSINE TRIPHOSPHATE	C10H15N4O14P3	10.33	508.987	0.715629	1.72871	1.0818	0.616676	0.857185	3.03921	3.82203	0.922597	2.5392	2.97528	2.12226	2.5175	3.74146	1.87956	0.280109		1	2.65967	2.10818	0.0222377	0.120318	0.47602
Inosinic acid	C10H13N4O8P	10.41	349.054	0.841385	2.68592	0.904441	0.225826	0.342427	0.261015	1.94614	0.715459	0.524519	0.497463	0.807466	2.78388	1.50674	0.346274	0.64735		1	0.788919	1.21834	0.703971	0.733977	0.442228
Itaconic acid6	C5H6O4	9.85	131.034	1.39529	1.02694	1.03225	0.945444	0.600083	1.33374	1.31526	0.662467	1.10112	1.60126	1.69871	2.10061	2.33719	1.60387	1.0193		1	1.20277	1.75194	0.344907	0.0260231	0.0856717
L-ALANINE	C3H7NO2	9.16	90.055	1.29309	1.53107	0.873496	0.717621	0.584724	0.935577	0.968448	0.420298	0.9163	1.38495	1.38754	2.03489	2.0518	1.39811	0.799141		1	0.925115	1.5343	0.758329	0.109884	0.0666558
L-Arabinose	C5H10O5	6.86	151.06	1.53097	0.986098	1.01835	0.716656	0.747923	0.887142	1.05513	0.452657	1.16067	1.55879	1.73971	1.92165	2.55711	1.17837	0.985064		1	1.02288	1.67638	0.923997	0.0756086	0.0914124
L-Arginino-succinate	C10H18N4O6	10.89	291.13	1.38056	1.02408	1.21062	0.6937	0.69105	0.971127	0.942523	0.455037	0.949299	1.55148	1.6266	2.06385	3.67073	1.61332	2.2282		1	0.973894	2.24054	0.909335	0.0268673	0.0244612
L-ASPARAGINE	C4H8N2O3	9.64	133.061	1.33903	0.980554	1.30581	0.772819	0.601793	0.676767	0.668947	0.413474	0.683706	1.03528	1.62414	2.01909	3.79166	1.79322	1.58075		1	0.695635	2.16177	0.125814	0.0460603	0.0221849
L-CARNITINE	C7H15NO3	9.33	162.112	1.20325	0.857333	0.981824	1.12304	0.834551	1.49395	1.3077	0.704732	1.44243	1.80819	1.26949	1.48927	1.68456	1.79274	0.884349		1	1.3514	1.42408	0.128994	0.057224	0.772555
L-Glutamate8	C5H9NO4	9.94	148.06	1.24653	0.961373	0.983418	1.01677	0.79191	1.27097	1.19576	0.61593	1.12292	1.52516	1.3408	1.67981	1.84779	1.58382	0.904342		1	1.14615	1.47131	0.412912	0.0422702	0.180316
L-GLUTAMINE	C5H10N2O3	10.05	147.076	1.25567	1.02929	0.944187	0.973176	0.797677	0.961659	1.13409	0.511756	0.98999	1.33982	1.24036	1.59421	1.80097	1.51561	0.764219		1	0.987464	1.38307	0.938292	0.101306	0.119415
L-Glycine	C2H5NO2	9.57	76.0393	1.39713	0.935008	1.05122	0.814866	0.801772	1.11778	1.34751	0.596673	1.06402	1.58884	1.57104	1.84878	2.30433	1.28509	0.770192		1	1.14296	1.55589	0.493898	0.100401	0.221503
L-Homoserine	C4H9NO3	9.56	120.066	1.39493	0.835708	1.02951	0.910351	0.829503	1.16572	1.46543	0.65958	1.47033	1.93883	1.47205	1.83797	2.0622	1.48456	1.20665		1	1.33998	1.61268	0.199287	0.0121195	0.325686
L-ISOLEUCINE	C6H13NO2	6.16	132.102	1.2798	0.695245	1.16419	0.780992	1.07977	1.1023	1.07441	0.450795	1.23905	1.94204	1.46926	1.66084	2.53652	1.59897	1.39085		1	1.16172	1.73129	0.562419	0.0201688	0.109095
L-Leucine	C6H13NO2	6.5	132.102	1.3613	0.948755	0.962098	0.835459	0.892388	0.925272	1.07789	0.456336	0.990886	1.66281	1.42244	1.84742	2.03178	1.37417	1.19153		1	1.02264	1.57347	0.919395	0.0180262	0.0590327
L-METHIONINE	C5H11NO2S	6.98	150.058	1.49197	0.9694	1.02161	0.764523	0.752492	0.943431	1.11423	0.477823	1.20716	1.60402	1.64994	1.83938	2.42449	1.2509	1.00694		1	1.06933	1.63433	0.768775	0.0626814	0.105596
L-Methionine S-oxide	C5H11NO3S	9.81	166.053	1.34484	0.844027	0.978607	0.751331	1.0812	2.25517	1.50356	0.770389	2.38839	3.23441	1.80677	1.82535	2.90569	1.25065	3.7347		1	2.03038	2.30463	0.0679446	0.0414969	0.665955
L-phenylalanine	C9H11NO2	5.92	166.086	1.36466	1.01385	0.975302	0.805334	0.840857	0.884037	1.05247	0.436165	1.01258	1.53365	1.47528	1.72352	2.17546	1.39945	1.28718		1	0.98378	1.61218	0.938434	0.0142417	0.0291348
L-PROLINE	C5H9NO2	7.77	116.071	1.35488	0.998414	1.05202	0.879235	0.715451	0.879456	0.885707	0.452015	0.982626	1.37681	1.67757	2.01736	2.69921	1.77618	1.54994		1	0.915323	1.94405	0.654425	0.00624407	0.00424515
L-serine	C3H7NO3	10.21	106.05	1.35311	1.01611	1.05379	0.815034	0.761959	0.842605	0.967339	0.466132	0.900647	1.17177	1.59362	2.06002	2.27387	1.42295	1.09457		1	0.869698	1.68901	0.426804	0.028474	0.01441
L-THREONINE	C4H9NO3	9.55	120.066	1.32359	0.864487	1.03484	0.960553	0.816534	1.27866	1.54037	0.725476	1.32984	1.95054	1.7299	1.90545	2.27195	1.44236	1.299		1	1.36498	1.72973	0.149177	0.00935638	0.203762
L-Tryptophan	C11H12N2O2	6.09	205.097	1.35926	1.07741	0.860917	0.877066	0.825338	1.00535	1.24717	0.517335	1.23065	1.91819	1.16695	1.53369	1.53397	1.12169	1.2009		1	1.18374	1.31144	0.487689	0.0510373	0.621766
L-TYROSINE	C9H11NO3	7.65	182.081	1.29726	0.935962	1.01409	0.896884	0.855799	1.00476	1.1261	0.560616	1.2215	1.69891	1.52177	1.84841	2.06157	1.48657	1.34727		1	1.12238	1.65312	0.56433	0.004292	0.0494674
Mevalonic acid	C6H12O4	10.05	149.081	1.28007	1.06214	0.941078	0.935058	0.781652	0.954461	1.11587	0.490752	0.958516	1.30621	1.25825	1.6244	1.82473	1.46903	0.741944		1	0.965161	1.38367	0.832534	0.111823	0.108926
N-acetyl-glucosamine-P	C8H16NO9P	10.4	302.064	2.82282	0.618293	1.1963	0.184962	0.177624	0.413785	1.74376	2.35268	0.97593	0.700828	4.06291	3.91035	4.54519	0.585192	4.02243		1	1.2374	3.42521	0.707164	0.0267976	0.035099
N-ACETYL-L-ALANINE7	C5H9NO3	9.28	132.066	1.60793	1.03035	1.03336	0.83893	0.489429	0.916905	1.24983	0.543491	0.826892	1.84333	2.49414	2.44905	3.03944	1.66861	0.719727		1	1.07609	2.0742	0.797935	0.0543599	0.0715478
N-acetyl-L-ornithine	C7H14N2O3	9.42	175.108	1.17649	0.953212	1.19281	0.938027	0.73947	1.11343	0.870458	0.422429	1.09381	1.7112	1.12065	1.89688	3.32594	1.93493	1.737		1	1.04226	2.00308	0.857918	0.0484237	0.0582946
N-Acetylneuraminic Acid (Neu5Ac)	C11H19NO9	8.96	310.113	1.48153	0.994792	1.12656	0.836482	0.560629	0.746674	0.762948	0.377826	0.653085	1.09982	2.3396	2.52876	3.65683	2.17909	1.5392		1	0.728071	2.44869	0.196695	0.0100483	0.005497
N-ALPHA-ACETYLLYSINE	C8H16N2O3	9.12	189.123	1.30491	1.0335	1.15054	0.877159	0.633884	1.04468	1.0725	0.50283	1.03029	1.68474	1.66169	2.26506	3.47828	1.93149	2.49757		1	1.06701	2.36682	0.769952	0.00902022	0.0101682
N-carbamyl-L-glutamate	C6H10N2O5	10.6	191.066	1.60491	1.07954	1.15874	0.336655	0.820167	1.09878	1.15422	0.566301	0.713763	1.09919	1.62777	2.00757	3.13172	0.753285	1.15925		1	0.92645	1.73592	0.76942	0.159858	0.119318
N-Formyl-L-Tyrosine	C10H11NO4	3.73	210.076	0.766814	0.207608	1.87455	1.17102	0.980007	1.59101	10.2494	0.754525	6.92516	5.7812	3.53377	3.12626	2.71646	2.42822	2.13158		1	5.06027	2.78726	0.080995	0.00129595	0.266176
N-Glycolylneuraminic acid (Neu5Gc)	C11H19NO10	9.67	326.108	1.17842	0.654692	1.53669	1.23195	0.398246	0.676408	0.525795	0.291266	0.480705	0.615407	2.15871	2.07325	6.51955	3.67608	4.30482		1	0.517916	3.74648	0.0791811	0.0260365	0.0165081
NAD+	C21H27N7O14P2	10.54	664.116	1.42413	2.12987	0.793341	0.0241298	0.628528	2.90098	5.20831	1.01746	5.77252	7.49558	0.532068	1.99968	1.51166	0.183982	0.201979		1	4.47897	0.885874	0.0346599	0.830221	0.031045
NADH	C21H29N7O14P2	9.76	666.132	3.05631	1.94369	0	0	0	24.5725	25.2873	2.5547	50.1554	43.0664	0.669444	2.061	7.40247	1.71447	0.67451		1	29.1273	2.50438	0.0273246	0.326839	0.0317718
O-Acetyl-L-serine8	C5H9NO4	9.95	148.06	1.24653	0.961373	0.983418	1.01677	0.79191	1.27097	1.19576	0.61593	1.12292	1.52516	1.3408	1.67981	1.84779	1.58382	0.904342		1	1.14615	1.47131	0.412912	0.0422702	0.180316
O-PHOSPHOETHANOLAMINE	C2H8NO4P	10.91	142.026	1.46415	1.03651	1.02633	0.79046	0.682552	1.00831	1.10165	0.514811	0.934455	1.40479	1.82983	2.24925	2.73584	1.5778	0.920627		1	0.992801	1.86267	0.971741	0.0455923	0.0446234
O-SUCCINYL-L-HOMOSERINE	C8H13NO6	8.94	220.082	1.51149	0.625303	1.27127	0.871815	0.720121	0.460116	1.00951	0.456142	0.780232	1.56508	1.9617	2.1972	3.1553	1.23947	0.915753		1	0.854215	1.89389	0.599663	0.0859263	0.0568507
ORNITHINE	C5H12N2O2	13.56	133.097	1.20916	1.14629	1.17219	0.826255	0.646108	0.829656	0.642854	0.335097	0.659312	1.29016	1.39876	1.90409	3.4148	1.60787	1.18772		1	0.751416	1.90265	0.236011	0.0840985	0.0407987
p-Aminobenzoic acid2	C7H7NO2	10.25	138.055	1.2757	1.46062	1.02571	0.696029	0.541935	2.79133	2.11965	0.73591	1.76292	3.30877	1.91799	2.54732	4.08953	2.1459	0.790236		1	2.14372	2.2982	0.0589048	0.070664	0.829486
Phenyllactic acid	C9H10O3	2.11	167.07	1.24851	1.07616	0.64482	1.34402	0.68648	1.51671	1.09391	0.72991	1.35226	1.2782	1.05819	1.6315	1.71393	2.14426	1.10392		1	1.1942	1.53036	0.352005	0.0692844	0.210483
Phenylpropiolic acid	C9H6O2	7.55	147.044	1.27966	0.928732	1.03065	0.881673	0.879289	0.979167	1.13398	0.566437	1.29382	1.79202	1.59471	1.92722	2.0855	1.50162	1.50648		1	1.15308	1.72311	0.505717	0.00153276	0.0469932
Phenylpyruvic acid	C9H8O3	7.66	165.055	1.30608	0.924905	1.02738	0.884795	0.856841	0.984011	1.10195	0.555508	1.23313	1.72135	1.39175	1.91377	1.88298	1.48449	1.43374		1	1.11919	1.62135	0.585304	0.00281294	0.0592045
PHOSPHOCREATINE	C4H10N3O5P	10.49	212.043	1.25214	1.42955	1.30803	0.272557	0.737717	1.62531	6.37784	3.18908	5.07846	7.11681	0.574051	1.49436	1.83436	0.333923	0.375298		1	4.6775	0.922397	0.0205883	0.843302	0.0180178
Phosphorylcholine	C5H15NO4P	2.15	185.081	1.21452	1.05796	1.0275	1.04701	0.653004	1.30493	1.26771	0.647123	1.56783	1.64659	1.04675	1.47451	1.75594	1.78111	1.03506		1	1.28684	1.41867	0.198744	0.0650874	0.597865
Pyroglutamic acid	C5H7NO3	9.96	130.05	1.23489	0.999528	0.954271	1.01023	0.801079	1.03036	1.16772	0.542239	1.05618	1.40179	1.22308	1.56834	1.75854	1.57466	0.81066		1	1.03966	1.38706	0.809089	0.0832536	0.152748
Quinolinic acid	C7H5NO4	8.41	168.029	1.70348	0.264916	0.864081	0.944877	1.22265	1.0738	3.86084	0.791164	2.7794	3.636	1.481	3.13633	1.06534	0.681045	0.736162		1	2.42824	1.41998	0.0890754	0.441365	0.237243
RIBOFLAVIN	C17H20N4O6	4.35	377.146	1.0644	1.06358	1.14955	1.23886	0.483612	0.492263	0.648643	0.290945	0.180645	0.806017	1.23727	1.64051	1.92662	1.58119	1.26862		1	0.483703	1.53084	0.0190292	0.0206099	0.000299247
Ribose 5-P4	C5H11O8P	10.36	231.026	1.32298	0.981572	1.02676	0.936595	0.732094	0.196679	0.235403	0.293787	0.0805096	0.412251	1.74116	2.10309	2.19094	2.06871	1.63887		1	0.243726	1.94855	0.000352818	0.000188966	9.33935e-06
Ribulose 1_5-2P	C5H12O11P2	10.01	310.993	0.707655	0.520847	1.08774	1.6584	1.02536	0.589419	0.63463	0.483947	0.713242	0.453686	0.865261	1.07544	1.13275	1.68902	1.14174		1	0.574985	1.18084	0.0937311	0.470985	0.00870592
S-Adenosyl-L-homocysteine	C14H20N6O5S	10.23	385.129	1.45664	0.782594	0.844072	0.998631	0.91806	0.81595	1.01563	0.440031	1.12765	1.40104	1.20494	1.36918	1.29043	1.2184	1.21202		1	0.960061	1.259	0.847442	0.0962225	0.136955
S-Lactoylglutathione	C13H21N3O8S	10.56	380.112	1.49915	0.988922	1.07657	0.635824	0.799535	3.75921	3.45609	1.2333	3.55075	3.60899	1.82282	1.86635	2.80805	0.648262	0.121593		1	3.12167	1.45341	0.00887122	0.407852	0.038274
S-ribosyl-L-homocysteine	C9H17NO6S	1.89	268.085	0.394631	0.0308249	0	4.16056	0.413984	0.132893	0.0334957	0.23707	0	0.163864	0.281601	0.0924363	0.298941	4.65684	0		1	0.113464	1.06596	0.327518	0.957545	0.349583
SALICYLIC ACID	C7H6O3	1.77	139.039	1.60694	1.27047	0.624736	1.13265	0.365207	2.53783	1.8402	1.07976	2.01691	2.19084	1.52225	2.49787	1.88279	2.26491	3.84664		1	1.93311	2.40289	0.0223927	0.0204398	0.348386
Shikimate-3-P	C7H11O8P	10.25	255.026	1.83843	1.10205	1.00154	0.307452	0.750533	0.521446	0.852248	0.504497	0.668352	1.04737	2.29545	2.55882	3.38736	0.556884	0.802692		1	0.718783	1.92024	0.344191	0.175497	0.0890915
SPERMIDINE	C7H19N3	0	146.165	1.18301	1.00099	1.18396	0.955123	0.676917	1.432	1.53192	0.84176	2.48302	2.54304	2.31061	2.74779	2.14913	1.98312	1.16066		1	1.76635	2.07026	0.0779818	0.0117605	0.489039
TAURINE	C2H7NO3S	7.49	126.022	1.3632	1.0034	0.950801	0.885379	0.797214	1.19335	1.42584	0.588978	1.23826	1.74149	1.46898	1.8909	1.94192	1.42533	0.734396		1	1.23759	1.4923	0.305825	0.0875176	0.401867
UDP	C9H14N2O12P2	10.44	405.009	1.06833	1.49422	1.00975	0.707027	0.720676	2.35627	2.53653	0.940831	2.00514	2.45247	1.72545	2.4872	2.80431	1.69444	0.330323		1	2.05825	1.80834	0.0185693	0.134434	0.644497
UDP-glucose	C15H24N2O17P2	10.43	567.062	2.92283	1.47812	0	0.599047	0	22.6543	127.252	6.04587	129.039	190.79	7.08244	15.8306	19.143	0	0		1	95.1562	8.41122	0.054704	0.134665	0.0679992
UDP-hexose	C15H24N2O17P2	10.43	567.062	#DIV/0!	#DIV/0!	#DIV/0!	#DIV/0!	#DIV/0!	#DIV/0!	#DIV/0!	#DIV/0!	#DIV/0!	#DIV/0!	#DIV/0!	#DIV/0!	#DIV/0!	#DIV/0!	#DIV/0!		#DIV/0!	#DIV/0!	#DIV/0!	#DIV/0!	#DIV/0!	#DIV/0!
URIDINE DIPHOSPHATE-N-ACETYLGLUCOSAMINE	C17H27N3O17P2	10.26	608.089	0.481886	1.7607	0.773687	1.283	0.700719	1.13228	0.605492	0.217645	0.467354	0.356847	1.59008	1.99979	2.59874	0.934715	0		1	0.555924	1.42467	0.156015	0.431543	0.126898
XANTHINE	C5H4N4O2	4.56	153.041	1.51642	0.869093	1.94575	0.166983	0.501752	0	0	0	0	0	2.66886	3.81013	8.31591	1.5759	4.07129		1	0	4.08842	0.0372509	0.0523413	0.0234427
XANTHOSINE	C10H12N4O6	4.64	285.083	1.27519	1.03748	1.45755	0.524127	0.705657	0.057507	0.207674	0.0865678	0.12056	0.191194	2.03061	2.58523	4.85764	1.72459	2.67087		1	0.132701	2.77379	0.00677683	0.0291594	0.00853745
Xanthosine-5-P	C10H13N4O9P	10.31	365.049	0.476625	2.98882	1.2189	0	0.315651	0.441082	2.96945	1.39765	1.02361	0.526963	0.672253	2.78071	1.58076	0	1.69072		1	1.27175	1.34489	0.710308	0.642963	0.914449
Xylulose-5-P4	C5H11O8P	10.36	231.026	1.32117	0.98023	1.02536	0.942151	0.731094	0.19641	0.235081	0.293386	0	0.411687	1.73878	2.10021	2.18795	1.01786	1.63662		1	0.227313	1.73629	0.000255816	0.0198663	0.00111234
Sample				Wk2 PBS1	Wk2 PBS2	Wk2 PBS3	Wk2 PBS4	Wk2 PBS5	Wk2 JHU1	Wk2 JHU2	Wk2 JHU3	Wk2 JHU4	Wk2 JHU5	Wk2 Rif1	Wk2 Rif2	Wk2 Rif3	Wk2 Rif4	Wk2 Rif5
1Adenosine cannot be distinguished from deoxyguanosine. Both metabolites have identical MW and similar retention time
2Anthranillate cannot be distinguished from p-aminobenzoid acid as both metabolites have identical MW and RT
3Galactosamine cannot be distinguished from Glucosoamine as both metabolites have identical MW and RT
4Arabinose-5-P, Ribose-5-P and Xylulose-5-P are indistinguishable as these metabolites have identical MW and RT
5Glucosamine-6-P and Glucosamine-1-P are indistinguishable as both metabolites have identical MW and RT
6Citraconic acid cannot be distinguished fromItaconic acid as both metabolites have identical MW and similar retention time
7Hydroxyproline and N-acetyl-L-alanine are indistinguishable as both metabolites have identical MW and RT
8L-Glutamate and O-acetyl-L-serine are indistinguishable as both metabolites have identical MW and simiar RT
Keywords: MW = Molecular weight; RT = Retention Time
Important Notes:
Data normalized to tissue weight used for the metabolomics and divided by the abundance in the control groups
P-value were calculated using 2-tailed T-test considering unequal distribution

## Sheet: All Metabolites
Name	Formula	RT	m/z	Sample 1	Sample 2	Sample 3	Sample 4	Sample 5	Sample 6	Sample 7	Sample 8	Sample 9	Sample 10	Sample 11	Sample 12	Sample 13	Sample 14	Sample 15	Sample 16	Sample 17	Sample 18	Sample 19	Sample 20	Sample 21	Sample 22	Sample 23	Sample 24	Sample 25	Sample 26	Sample 27	Sample 28	Sample 29	Sample 30
1_3-Diaminopropane	C3H10N2	0	75.0917	0	0	0	0	0	0	0	0	0	0	0	0	0	343.194	811.329	0	0	0	0	0	0	0	0	0	0	0	0	0	0	0
1_3-Diphosphoglycerate	C3H8O10P2	3.46	266.967	0	0	0	0	0	0	0	0	0	0	0	0	0	0	0	0	0	0	0	0	0	0	0	0	0	0	0	0	0	0
1_6-DIAMINOHEXANE	C6H16N2	0	117.139	0	0	0	0	0	0	0	0	0	0	0	0	0	0	0	0	0	0	0	0	0	0	0	0	0	0	0	0	0	0
1-Methyl-Histidine	C7H11N3O2	10.25	170.092	16961.2	20556.4	18776.3	23114.9	18953.5	26710.4	42317.6	48723.9	36144.9	25894.3	11159.5	14148.8	12699.9	15845.1	16881.6	45583.3	39198.1	48851.4	24866	31956.8	26565.2	25553.2	24628.3	23271.8	27289.6	46369.7	41342.6	57586.9	36888.8	75042.8
1-METHYLADENOSINE	C11H15N5O4	9	282.12	2569.33	3065.85	1820.96	0	1357.85	777.247	3082.91	638.961	2486.12	1596.53	9126.73	4730.36	0	0	0	3751.96	317.876	1873.33	765.098	4191.08	0	7939.22	2885.34	1824.15	4716.61	6482.19	6987.24	3417.68	397.774	4674.79
1-Pyrroline-5-carboxylic acid (P5C)	C5H7NO2	9.06	114.055	1389.03	2376.69	1295.7	1745.37	2384	1615.99	3477.92	2326.71	1852.74	1747.94	1773.62	2023.75	1521.72	1695.73	2252.48	3173.77	2299.82	3123.11	1406.11	1570.64	1143.54	2551.68	1740.05	1254.44	2923.37	4729.91	4181.41	4597.12	2040.84	2212.65
2_3-Diphosphoglycerate	C3H8O10P2	4.04	266.967	0	0	0	0	0	0	0	0	0	0	0	0	0	0	0	0	0	0	0	0	0	0	0	0	0	0	0	0	0	0
2-2-Dimethyl Succinic acid	C6H10O4	8.88	147.065	0	0	0	0	0	0	0	0	0	0	0	0	0	0	0	0	0	0	0	0	0	0	0	0	0	0	0	0	0	0
2-3-Dihydroxyisovalerate	C5H10O4	8.92	135.065	0	0	0	0	0	0	0	0	0	0	0	0	0	0	241.375	0	0	0	0	0	0	0	0	0	0	115.015	131.832	0	0	0
2-4-Quinolinediol	C9H7NO2	7.36	162.055	0	0	0	0	0	0	0	0	0	0	0	0	0	0	0	0	0	0	0	0	0	0	0	0	0	0	0	0	0	208.887
2-Aminooctanoic acid	C8H17NO2	10.27	160.133	5.50716e+06	5486429	5769706	3.89889e+06	4.5337e+06	8.1365e+06	8735654	9515206	9736815	8515350	6386954	6.38391e+06	6179044	6199405	4798078	7.91474e+06	8012265	5.43636e+06	7.15502e+06	7007077	7.80034e+06	8.0249e+06	8811880	7.59407e+06	7.64854e+06	8174239	8500229	4.48783e+06	6.86018e+06	4417459
2-Dehydro-D-gluconate	C6H10O7	8.49	195.05	0	0	0	0	0	0	0	0	0	0	0	0	0	0	0	0	0	0	0	0	0	0	0	0	0	0	0	0	0	0
2-Deoxy-D-ribose	C5H10O4	5.07	135.065	0	0	0	0	0	0	0	0	0	0	0	0	0	0	0	0	0	0	0	0	0	0	0	0	0	0	0	0	0	0
2-Deoxyglucose-6-P	C6H13O8P	10.1	245.042	223.119	64.8494	48.802	0	2094.17	2707.8	3024.65	4220.09	3982.15	3483.3	3862.35	4223.55	4068	4183.09	4101.62	5426.34	5555.89	6339.66	6335.85	6664.91	3649.48	4724.52	4858.4	4508.88	3902.32	5680.69	6007.96	5610.68	6544.76	5730.13
2-Hydroxygluterate	C5H8O5	9.43	149.044	0	0	0	0	0	0	0	0	0	0	0	0	0	0	0	0	0	0	0	0	0	0	0	0	0	0	0	0	0	0
2-Isopropylmalic acid	C7H12O5	8.54	177.076	0	0	0	0	0	0	0	0	0	0	0	0	0	0	0	0	0	0	0	0	0	0	0	0	0	0	0	0	0	0
2-Keto-isovalerate	C5H8O3	6.49	117.055	227.981	103.866	445.888	360.144	266.436	264.573	733.095	325.785	274.775	233.609	270.485	108.545	215.252	209.476	345.268	329.176	502.899	202.81	204.699	209.173	643.737	747.064	450.348	566.152	155.47	213.46	210.41	201.156	946.694	1895.23
2-Ketobutyric acid	C4H6O3	7.76	103.039	4097.87	2386.04	1832.78	1819.2	2217.62	2994.56	1853.56	2066.59	3886.01	1726.51	2937.49	1372.07	1806.65	2581.97	1340.09	1432.66	1382.86	1754.93	1927.61	1847.53	1822.2	1778.83	2414.29	2118.3	1794.58	1186.34	1428.43	1745.57	2025.21	1897.68
2-Ketohaxanoic acid	C6H10O3	10	131.07	0	0	0	0	0	0	0	0	0	0	0	0	0	0	0	0	0	0	0	0	0	0	0	0	0	0	0	0	0	0
2-METHYL-1-BUTANOL	C5H12O	0	89.0961	0	0	0	0	0	0	0	0	0	0	0	0	0	0	0	0	0	0	0	0	0	0	0	0	0	0	0	0	0	0
2-Oxo-4-methylthiobutanoate	C5H8O3S	9.82	149.027	29264.4	37831.8	33274.3	42122.8	47972	29746.6	34525.4	23842.3	29874.3	31228.3	46599.3	36455.9	27075.5	43840.7	50485.9	25795.5	21325.5	23135.8	17180.2	29380.7	37314.5	26413.9	25991.7	37762.3	43740.8	34569.1	28330.7	39223.4	19121	89271.9
2-PHOSPHOGLYCERATE	C3H7O7P	10.53	187	0	0	0	0	0	0	0	0	0	0	0	0	0	0	0	0	0	0	0	0	0	0	0	0	0	0	0	0	0	0
2-Pyrocatechuic acid	C7H6O4	7.84	155.034	0	0	0	0	0	0	0	0	0	0	0	0	0	0	0	0	0	0	0	0	0	0	0	0	0	0	0	0	0	0
2-Thiouridine	C9H12N2O5S	2.95	261.054	0	0	0	0	0	0	142.862	190.667	0	0	108.503	127.336	207.096	0	0	0	0	217.999	215.339	136.816	0	0	200.098	0	156.802	0	0	114.678	126.823	0
3_5-Diiodothyronine	C15H13I2NO4	0	525.901	165.82	375.649	191.139	159.532	162.6	187.201	154.569	166.812	187.559	216.371	300.403	164.114	280.377	0	0	275.305	115.34	147.458	368.858	222.944	106.113	212.378	231.99	521.052	110.541	200.327	221.345	112.896	326.786	131.827
3-2-Hydroxyethylindole	C9H9NO	9.94	148.076	226329	340649	324733	386907	430719	274446	377933	319949	351474	292974	321940	315632	299854	15309.2	13925.9	523077	575546	470423	425057	470710	320894	429511	363719	349060	386962	17103.5	540330	547349	435373	389797
3-Dehydroshikimic acid	C7H7O5	4.71	172.037	0	0	0	0	0	0	0	0	0	0	0	0	0	0	0	0	0	0	0	0	0	0	0	0	0	0	0	0	0	0
3-Hydroxyanthranilic acid	C7H7NO3	10.21	154.05	0	0	537.15	950.833	1086.66	0	890.877	0	2666.02	0	792.573	281.26	0	7909.74	7607.57	1641.62	2777.31	865.739	0	2102.6	1464.15	1317.59	0	754.673	1538.69	1264.08	1431.84	1553.08	0	2156.34
3-Hydroxybutyryl-CoA	C25H42N7O18P3S	0	854.159	0	0	0	0	0	0	0	0	0	0	0	0	0	0	0	0	0	0	0	0	0	0	0	0	0	0	0	0	0	0
3-Methoxytryptamine	C9H13NO2	6.45	168.102	524.583	516.23	303.662	179.277	123.942	462.494	260.596	141.207	126.031	228.152	179.139	229.705	0	192.766	252.987	169.765	106.225	0	500.347	275.089	268.381	105.202	153.892	171.779	109.463	0	0	0	231.409	0
3-Phospho-serine	C3H8NO6P	9.84	186.016	0	0	0	0	0	0	0	0	0	0	0	0	0	0	0	0	0	0	0	0	0	0	0	0	0	0	0	0	0	0
3-Phosphoglyceric acid	C3H7O7P	10.53	187	0	0	0	0	0	0	0	0	0	0	0	0	0	0	0	0	0	0	0	0	0	0	0	0	0	0	0	0	0	0
3-S-methylthiopropionate	C4H8O2S	0	121.032	111.14	130.937	161.15	135.351	191.922	210.126	121.876	206.372	205.118	102.456	119.736	134.566	242.175	0	0	208.946	135.816	112.417	135.017	153.45	110.794	0	116.87	173.416	150.311	245.983	198.83	165.551	192.204	117.109
4-Guanidinobutanoic acid	C5H11N3O2	9.53	146.092	53543.5	85054	35470.9	26133.2	47939	78807.7	43595.4	72514.5	56381.1	67198.4	62431.4	53987.6	40896.6	42811.7	25597.8	32269.3	36912.3	36272.7	48059	11573.8	39451.8	32571.1	45231.7	52138.1	23003.3	29241.8	12029.5	18514.6	18708	43799.5
4-Hydroxy-L-glutamic acid	C5H9NO5	10.31	164.055	233.385	194.121	150.296	156.73	391.079	641.368	1242.37	493.209	367.568	983.269	250.85	82.9753	166.748	22.6645	803.855	293.578	455.873	44.4969	24.2078	43.7631	973.577	1251.3	389.94	681.243	1123.22	611.644	447.317	707.604	0	20.3161
4-METHYL-2-OXOVALERIC ACID	C6H10O3	10.06	131.07	0	0	0	0	0	0	0	0	0	0	0	0	0	0	0	0	0	0	0	0	0	0	0	0	0	0	0	0	0	0
4-Pyridoxic acid	C8H9NO4	10.21	184.06	503.441	3332.82	1127.7	5792.82	6291.51	631.26	3039.59	279.429	1471.19	782.261	1360.23	2029.69	2059.18	5431.88	3047.3	7417.12	20123.9	6017.22	3266.17	2442.37	1159.06	3663	2406.7	1680.41	2810.29	9810.52	3678.72	7112.68	3110.33	3657.71
4-Quinolinol	C9H7NO	5.99	146.06	36913.6	57461.8	55420.6	59453.1	79787	47331.7	92766.5	68011.4	89971.6	66337.2	66854.9	56347.7	59034	54413.7	86805	146912	113954	110909	70278	86707.2	58771.1	80714	60851.8	61237.2	87870.1	187461	132941	166477	76242	116233
5'-METHYLTHIOADENOSINE	C11H15N5O3S	10.06	298.097	18326.6	26891.7	14165.3	18340.4	24190	11653	11787.9	8014.91	15165.9	11429.9	16685.1	24865.9	17683.2	11858.4	21730.8	22766.6	11353.1	16576.1	9256	30161	15309.1	17818.4	23559.2	18518.1	16392	14750.8	11463.4	8300.58	9244.45	12055.5
5_10-Methenyl-THF	C20H21N7O6	10.08	456.163	0	0	0	0	0	0	0	0	0	0	0	0	0	143.025	0	0	0	0	0	0	0	0	0	0	0	0	0	0	0	0
5-Formyl-THF	C20H23N7O7	9.49	474.173	0	0	512.195	968.584	433.096	54.2195	31.3089	0	24.7862	41.606	43.5385	21.2486	513.029	0	0	0	81.9344	0	250.246	40.2606	263.451	0	0	619.786	43.7365	0	0	0	905.769	1603.92
5-Hydroxy-3-indoleacetic acid (5-HIAA)	C10H9NO3	6.07	192.066	62517.6	55690.2	72166.1	49821.3	101515	154372	283673	215081	327006	204392	116700	72896.8	112952	44634.6	150162	492404	306020	364153	213471	224974	192400	220737	157902	142149	212768	808555	464134	684437	315862	306965
5-Methoxytryptamine (5-MT)	C11H14N2O	6.28	191.118	0	0	0	0	0	0	0	0	0	0	0	0	111.143	0	127.639	0	0	0	0	136.524	0	0	0	126.963	0	0	0	0	0	0
5-Methoxytryptophan	C12H14N2O3	13.56	235.108	0	0	0	0	0	0	0	0	0	0	0	0	0	0	0	0	0	0	0	0	0	0	0	0	0	0	0	0	0	0
5-Methyl-THF	C20H25N7O6	0	460.194	124.057	38656.5	2429.89	307.582	411.44	454.459	416.819	881.164	280.869	0	2766.81	19542.3	8751.45	190.765	232.982	176.489	276.76	751.519	2137.72	525.832	123.511	1573.56	0	340.413	159.856	347.662	0	1945.93	403.442	1193.26
6-Hydroxynicotinic acid	C6H5NO3	0	140.034	1093.43	3305.39	758.554	3822.34	3596.47	366.229	142.2	659.262	3170.97	1186.86	300.177	248.792	760.135	0	0	121.684	623.333	121.113	120.141	1059.42	116.805	239.066	2011.56	126.52	221.958	1186.53	2434.6	752.115	583.551	433.17
6-Phospho-D-glucono-1_5-lactone	C6H11O9P	3.23	259.021	0	0	0	0	0	0	0	0	0	0	0	0	0	0	0	0	0	0	0	0	0	0	0	0	0	0	0	0	0	0
6-PHOSPHOGLUCONIC ACID	C6H13O10P	10.09	277.032	0	0	0	0	0	0	0	0	0	0	0	0	0	156.336	0	0	0	0	0	0	0	0	0	0	0	0	0	0	0	0
7_8-Dihydrofolate	C19H21N7O6	0	444.163	0	0	0	0	0	0	0	0	0	0	0	0	0	910.76	577.803	140.419	109.835	0	0	0	0	122.752	0	0	0	0	0	0	0	0
7-methylguanosine	C11H16N5O5	7.62	299.122	0	0	0	0	0	0	0	0	0	0	0	0	0	0	0	0	0	0	0	0	0	0	0	0	0	0	0	0	0	0
a-Ketoglutarate	C5H6O5	8.47	147.029	0	0	0	0	0	0	0	0	0	0	0	0	0	0	0	0	0	0	0	0	0	0	0	0	0	0	0	0	0	0
Acadesine	C9H14N4O5	9.38	259.104	0	0	0	0	0	0	0	0	0	0	0	0	0	0	0	0	0	0	0	0	0	0	0	0	0	0	0	0	0	0
Acetoacetic acid	C4H6O3	7.76	103.039	4097.87	2386.04	1832.78	1819.2	2217.62	2994.56	1853.56	2066.59	3886.01	1726.51	2937.49	1372.07	1806.65	2581.97	1340.09	1432.66	1382.86	1754.93	1927.61	1847.53	1822.2	1778.83	2414.29	2118.3	1794.58	1186.34	1428.43	1745.57	2025.21	1897.68
Acetoacetyl-CoA	C25H40N7O18P3S	0	852.144	110.251	0	0	0	0	0	0	0	0	0	0	0	0	0	0	0	0	0	0	0	0	0	0	0	0	0	0	0	0	0
Acetyl-Carnitine	C9H17NO4	7.74	204.123	21300000	24300000	23200000	23700000	25600000	24000000	26600000	24400000	25200000	24900000	23000000	23000000	22300000	20400000	25400000	25500000	25200000	24600000	23100000	26600000	25800000	26900000	24700000	25300000	26500000	26200000	24900000	25000000	21600000	19200000
Acetyl-CoA	C23H38N7O17P3S	10.05	810.133	0	593.753	12410.6	1411.24	682.056	0	407.605	0	0	0	0	0	2680.98	0	0	0	0	0	0	0	83.0678	1153.32	0	1378.39	1061.28	0	0	0	0	0
Acetylphosphate	C2H5O5P	10.37	140.995	0	0	0	0	0	0	0	0	0	0	0	0	0	0	0	0	0	0	0	0	0	0	0	0	0	0	0	0	0	0
ACONITATE	C6H6O6	9.15	175.024	0	0	0	0	0	0	0	0	0	0	0	0	0	0	0	0	0	0	0	0	0	0	0	0	0	0	0	0	0	0
ADENINE	C5H5N5	3.71	136.062	152640	151308	166922	151268	212483	249946	398439	350812	273339	169332	178659	151590	135342	93948.6	184691	264260	198896	222341	239912	217150	261887	239805	251884	175900	222220	306726	250239	341848	243483	321691
ADENOSINE	C10H13N5O4	4.15	268.104	734524	346869	544289	117227	350585	1.43102e+06	1.53338e+06	1.58481e+06	834291	448652	393398	271161	289249	527.091	0	567932	255615	337254	773756	172489	1748369	788288	1.06238e+06	536172	574166	937097	215587	492320	888999	222316
Adenosine 5-phosphosulfate	C10H14N5O10PS	7.72	428.027	0	463.1	0	0	0	0	0	0	0	0	0	0	0	0	0	0	0	0	0	0	0	0	0	0	0	0	0	0	0	0
Adenosine monophosphate	C10H14N5O7P	10.22	348.07	2188665	1.91078e+06	3.0222e+06	2.0762e+06	2.50922e+06	4604445	5.51168e+06	4726844	4.68453e+06	5.02261e+06	1.70591e+06	1.46663e+06	2.29924e+06	1.75499e+06	3.17399e+06	3.44793e+06	2.63288e+06	1955172	1.6276e+06	1.54258e+06	5066289	4.37339e+06	3.47611e+06	4258795	6019772	3.50378e+06	2709689	2.6581e+06	1578345	943729
ADENOSINE TRIPHOSPHATE	C10H16N5O13P3	12.27	508.003	0	0	242.309	190.747	129.669	0	0	0	0	0	0	0	0	0	0	0	0	0	0	0	0	295.042	0	176.433	187.647	0	0	0	0	0
Adenylsuccinic acid	C14H18N5O11P	9.6	464.081	0	0	0	0	0	0	0	0	0	0	0	0	0	142.56	52.3985	0	0	0	0	0	0	0	0	0	0	0	0	0	0	0
ADIPIC ACID	C6H10O4	8.88	147.065	0	0	0	0	0	0	0	0	0	0	0	0	0	0	0	0	0	0	0	0	0	0	0	0	0	0	0	0	0	0
ADP	C10H15N5O10P2	10.88	428.037	64351.6	112166	109640	116236	120271	52202.6	63801	11721.8	52874.5	51924.8	83136.1	138785	129187	0	0	20339.8	51598.2	15516.6	9474.52	14932.9	43716.1	120744	22257	122175	111777	35278.7	96210.5	46486.8	17497.6	1339.29
ADP ribose	C15H23N5O14P2	10.21	560.079	539.035	2575.39	48840.5	18354	8952.5	98341.5	282411	62543.5	106492	111382	2333.5	4362.74	47357	0	0	9140.8	131630	37495.5	656.382	7575.08	140800	267157	117590	154332	186798	6453.69	39564.9	65426.2	2778.26	7234.62
ADP-GLUCOSE	C16H25N5O15P2	6.12	590.09	0	0	0	0	0	0	0	0	0	0	0	0	0	0	0	0	0	0	0	0	0	0	0	0	0	0	0	0	0	0
ADP-hexose	C16H25N5O15P2	6.12	590.09	0	0	0	0	0	0	0	0	0	0	0	0	0	0	0	0	0	0	0	0	0	0	0	0	0	0	0	0	0	0
Agmatine	C5H14N4	13.91	131.129	740.784	1389.1	877.812	898.75	1021.09	234.773	1363.69	663.253	1032.59	818.457	1752.52	1087.04	871.874	843.213	1032.13	1974.67	1986.51	2405.64	1703.98	2199.12	218.71	787.725	899.894	502.002	967.37	2176.36	1413.43	3252.17	1762.99	2762.66
AICAR	C9H15N4O8P	9.82	339.07	99.1807	225.883	512.25	1436.15	1078.8	1365.08	1488.36	1558.8	644.697	1205.84	924.813	1463.62	1131.12	115.299	308.38	919.974	1140.17	1035.35	1037.05	966.541	703.546	787.624	947.406	637.548	839.163	1232.05	1298.02	1073.18	668.91	640.727
Allantoic acid	C4H8N4O4	9.39	177.062	0	0	0	0	0	0	0	0	0	0	0	0	0	0	0	0	0	0	0	0	0	0	0	0	0	0	0	0	0	0
ALLANTOIN	C4H6N4O3	4.36	159.051	0	0	0	0	0	0	0	0	0	0	0	0	0	0	0	0	0	0	0	0	0	0	0	0	0	0	0	0	0	0
Aminoadipic acid	C6H11NO4	10.19	162.076	130515	176454	117393	155528	172867	127695	182148	155336	161534	138057	207374	162942	130112	121834	189104	186037	164415	195087	149760	134202	170811	189066	170291	152291	203598	231899	220934	288679	185067	164505
Anthranilate	C7H7NO2	10.25	138.055	49673.6	59674.5	53783.9	53142.2	63993.5	84213.2	89563.5	38193.9	50914.2	53822.3	66919.5	51406.2	55457.6	36750.9	68109.8	61974.5	91231.6	60507.7	36228.8	37610.8	116233	95618.8	63841.1	73409.2	114816	93177.5	97232.7	141909	74463.9	50122.3
Arabinose-5-phosphate	C5H11O8P	10.36	231.026	0	0	0	0	191.641	164.872	2014.66	375.445	564.811	174.092	383.59	446.548	278.77	285.343	242.657	1067.76	1018.56	1006.26	190.452	844.09	136.06	176.42	423.414	55.0957	237.659	1405.26	1333.65	1263.06	1775.07	1700.62
Ascorbic acid	C6H8O6	9.19	177.039	717.758	1645.99	2005.44	2380.64	1255.31	872.034	1035.4	1271.12	911.406	1371.19	991.091	1410.25	1706.53	4012.55	1756.57	1562.49	3374.92	1032.82	1184.99	1007.62	1034.33	926.709	1306.4	1055.11	1202.44	1235.97	2422.49	379.509	934.8	925.409
Atrolactic acid	C9H10O3	2.11	167.07	174044	145313	158854	112619	169364	176723	143978	134557	138493	138419	150735	143368	164608	136460	196777	144512	160152	90629.4	166678	113511	150475	117573	150866	134160	105677	147289	148375	168743	177279	164283
BETA-ALANINE	C3H7NO2	9.2	90.055	117306	148567	141300	153064	186572	118984	168774	125915	148647	133318	146188	137128	127814	126589	176204	180453	147502	145969	120834	156948	138216	155126	140718	150991	168692	188161	161850	157674	108790	125969
BETAINE	C5H11NO2	6.75	118.086	18400000	21700000	22200000	21700000	22700000	19500000	23500000	21300000	21400000	20800000	20900000	20800000	19600000	19400000	22200000	24700000	22900000	21500000	19400000	24600000	20400000	23400000	20900000	20800000	23300000	25000000	24600000	22300000	18000000	15700000
Betaine aldehyde	C5H12NO	9.36	103.099	294.128	527.265	601.168	737.82	493.029	563.088	481.34	1031.36	610.061	789.379	870.646	793.39	607.046	687.606	1134.29	1205.28	818.03	1168.4	590.345	869.776	462.217	641.374	950.621	600.161	858.136	1132.62	1130.45	943.778	848.792	816.86
BIOTIN	C10H16N2O3S	10.14	245.095	0	0	0	0	0	204.117	362.031	219.483	200.351	338.23	0	0	0	0	0	0	0	110.275	0	0	298.476	345.251	519.655	295.227	103.63	193.588	0	323.307	0	0
Butyryl-CoA	C25H42N7O17P3S	0	838.164	0	0	0	0	473.191	0	0	0	0	0	0	0	0	0	0	0	294.556	0	0	0	0	0	0	0	0	0	0	0	0	0
Cadaverine	C5H14N2	10.29	103.123	0	0	0	0	0	0	0	0	0	0	0	0	0	0	0	0	0	0	0	0	0	0	0	0	0	0	0	0	0	0
cADP-ribose	C15H21N5O13P2	10.54	542.068	2388.76	1489.86	1699.36	2632.22	2585.18	1979.89	2905.33	1014.12	2666.11	3043.97	1170.25	1746.65	1740.45	0	0	1273.55	1870.41	366.697	0	682.86	2617.17	4840.51	2047.81	3289.47	3403.18	658.295	1616.53	509.296	0	1034.72
CAIR	C9H14N3O9P	6.01	340.054	0	0	0	0	0	0	0	0	0	0	0	0	0	0	0	0	0	0	0	0	0	0	0	0	0	188.524	0	0	0	0
Canavanine	C5H12N4O3	4.99	177.098	0	0	0	0	0	0	0	0	0	0	0	0	0	0	0	0	0	0	0	0	0	0	0	0	0	0	0	0	0	0
Carbamoyl phosphate	CH4NO5P	9.97	141.99	0	0	0	0	0	0	0	0	0	0	0	0	0	0	0	0	0	0	0	0	0	0	0	0	0	0	0	0	0	0
CDP	C9H15N3O11P2	9.51	404.025	0	0	0	0	0	0	0	0	0	0	0	0	0	0	0	177.442	0	0	0	0	0	0	0	0	0	0	0	0	0	0
CDP-choline	C14H27N4O11P2	7.65	490.122	3772.18	5819.07	2012.85	4906.87	5218.88	1415.59	2885.95	0	1083.3	1595.86	5853.58	2717.63	2337.94	0	0	2646.65	3479.52	1684.83	1765.12	2504.19	4609.34	4407.67	2007.43	5508.23	5263.13	0	1113.3	0	580.424	0
CDP-ETHANOLAMINE	C11H20N4O11P2	10.15	447.068	0	0	0	0	0	0	0	0	0	0	0	0	0	1353.54	665.729	0	0	0	0	0	0	0	0	0	0	0	0	0	0	0
cGMP	C10H12N5O7P	9.98	346.055	497.921	414.974	966.211	629.121	610.571	1931.13	0	2026.27	2071.34	2613.47	973.394	1154.44	1209.42	1121.97	875.693	1288.25	522.77	1190.98	464.027	1671	2446.03	1510.75	1972.2	2197.76	2619.92	1177.16	497.781	324.359	194.148	1403.61
Cholesterol sulfate	C27H46O4S	1.97	467.319	25.4822	0	110.621	0	0	0	0	443.817	60.6964	131.404	0	136.248	112.18	0	0	0	0	129.024	0	0	0	0	227.628	0	0	131.404	0	0	119.891	0
CHOLIC ACID	C24H40O5	0	409.295	106.996	197.257	150.138	0	0	0	141.797	0	0	0	0	0	0	2876.39	2538.11	0	175.512	166.611	297.675	0	0	216.763	0	146.979	127.178	462.652	312.009	1263.39	342.754	0
Choline	C5H13NO	8.61	104.107	0	0	0	0	0	18700000	0	0	0	0	0	0	0	0	0	0	0	0	0	0	0	0	0	0	591452	0	0	0	0	0
Chorismic acid	C10H10O6	3.73	227.055	484.143	694.587	880.065	0	305.895	80.8831	194.031	186.416	38.2213	83.1946	1429.88	760.131	441.193	0	0	1058.13	764.215	174.246	473.54	537.568	111.862	0	36.0628	109.744	249.447	974.787	0	530.438	189.869	756.479
cis_cis-Muconic acid	C6H6O4	0	143.034	11768.7	17186.1	13374.4	17874.4	23163.9	16535	29887.1	22610.4	23104.8	18325.7	18374.5	14066.8	15468.5	13899.4	27634.8	38508.2	176.497	31266.6	20129.5	24363.2	20630.1	26208.9	22667.8	15544.5	23359.7	50844.2	50135.7	54414.4	28257.1	28952.4
Citraconic acid	C5H6O4	9.43	131.034	60797.3	75064	51893.9	64470.5	65232.7	82065.9	110166	93246.6	97422.6	77430.6	91345.6	74421.4	66775.9	63014.8	75322	105302	99646.2	94596.7	76448.9	64697.2	86277.4	92172	89278.8	71229.7	86319	128201	124561	125990	86459.8	98905.5
Citramalic acid	C5H8O5	9.43	149.044	0	0	0	0	0	0	0	0	0	0	0	0	0	0	0	0	0	0	0	0	0	0	0	0	0	0	0	0	0	0
Citric acid	C6H8O7	13.5	193.034	0	0	0	0	0	0	0	0	0	0	0	0	0	0	0	0	0	0	0	0	0	0	0	0	0	0	0	0	0	0
CITRULLINE	C6H13N3O3	10.35	176.103	315581	367437	321139	558314	397373	508633	692910	773838	762195	444583	500671	385136	373303	939733	439904	765780	692052	1022403	398511	395491	428870	392383	479876	404683	418536	1.11171e+06	1.10583e+06	1.75367e+06	725043	1.93697e+06
CMP-Neu5Ac	C20H31N4O16P	10.38	615.155	249.374	329.398	300177	516.72	447037	136328	256.308	124768	394887	384937	272257	310185	296719	0	0	359672	431420	285663	0	35237.5	417700	13867.8	429619	415214	548272	183709	483957	22039.8	220752	30305.4
CoA	C21H36N7O16P3S	7.46	768.122	57.1938	3135.25	4028.21	4394.39	3195.79	2889.98	4258.97	4069.34	4309.5	1909.26	4621.03	3095.54	2954.54	0	0	5250.89	7338.93	5686.6	201.216	4683.33	5018.3	3499.78	1687.36	4079.94	5225.16	7760.91	6134.79	6795.7	4108.59	3976.6
CREATINE	C4H9N3O2	9.17	132.077	7113224	8547804	8848041	10200000	8884578	7.83913e+06	8607248	8347663	8596759	8.19222e+06	7.94866e+06	8564580	8896484	11900000	9342902	9267454	11900000	9142757	8526864	8191129	8325807	8468784	8091170	8073057	8701590	9486778	10600000	10100000	9510243	9627643
Creatinine	C4H7N3O	10.5	114.066	3647.79	7195.66	0	0	0	0	12044.3	3272.41	10777.7	9936.33	5442.18	4728.6	7134.35	0	0	0	0	6506.23	0	0	5385.34	19486	18779.6	15703.3	18128.6	0	0	0	0	0
cyclic-AMP	C10H12N5O6P	5.61	330.06	0	140.939	0	0	0	243.164	303.828	104.697	176.416	0	0	0	0	0	0	0	0	0	0	0	250.531	217.133	0	236.058	331.782	0	0	131.602	0	0
cyclic-di-GMP	C20H24N10O14P2	10.04	691.102	0	0	0	0	0	0	0	0	0	0	135.827	0	0	0	0	227.332	167.775	0	0	0	0	0	0	0	0	0	0	271.029	0	0
CYTIDINE	C9H13N3O5	5.95	244.093	176814	196396	184272	224095	215180	186645	419647	277839	233684	145474	343756	233122	247727	0	0	479256	544319	428988	259337	238637	175941	252000	273902	136643	173826	714443	746675	717838	312816	550799
CYTIDINE MONOPHOSPHATE	C9H14N3O8P	10.39	324.059	11227.3	17782.2	13055.3	19279.5	22503.1	17052.5	12733.2	7153.53	9530.71	10018.6	18017.1	25169.6	16265.3	494.127	1088.37	25999	20654.5	15663.2	18517.6	15865.2	20741.8	18434.8	15054.6	19744.6	18887.9	29364	24303.4	30395.1	30832.1	38154.2
CYTIDINE TRIPHOSPHATE	C9H16N3O14P3	8.78	483.992	0	0	0	0	0	0	0	0	0	0	0	0	0	0	0	0	0	0	0	0	0	0	0	0	0	0	0	0	0	0
CYTOSINE	C4H5N3O	3.92	112.051	3510.31	6970.74	6418.02	8260.61	8610.45	7416.19	10053.2	8672.86	9888.69	8385.96	0	6260.16	7692.78	7160.78	9578.65	0	0	0	11189.1	5637.67	7991.56	11799.8	10445.1	6978.51	14186.9	0	0	0	19583.7	14901.8
D-(+)-CELLOBIOSE	C12H22O11	9.59	343.123	0	0	0	0	0	0	0	0	0	0	0	0	0	0	0	0	0	0	0	0	0	0	0	0	0	0	0	0	0	0
D-GALACTOSE	C6H12O6	7.76	181.071	0	0	0	0	0	0	0	0	0	0	0	0	0	0	0	0	0	0	0	0	0	0	0	0	0	0	0	0	0	0
D-Maltose	C12H22O11	9.59	343.123	0	0	0	0	0	0	0	0	0	0	0	0	0	0	0	0	0	0	0	0	0	0	0	0	0	0	0	0	0	0
D-Xylitol	C5H12O5	6.06	153.076	0	0	0	0	0	0	0	0	0	0	0	0	0	0	0	0	0	0	0	0	0	0	0	0	0	0	0	0	0	0
dADP	C10H15N5O9P2	6.19	412.042	0	0	0	0	0	0	0	0	0	0	0	0	0	0	0	0	0	0	0	0	0	0	0	0	0	0	0	0	0	0
DAMP	C10H14N5O6P	9.96	332.075	12418.8	5959.1	7957.73	6418.92	11581.7	8577.91	10541.3	6912.86	9731.44	7850.55	22041.6	6562.58	18084.8	4205.58	5880.27	15848.6	21118.4	10904.9	8066.4	7840.06	7966.55	7343.83	8776.33	6760.83	14458.2	27290.4	22365.3	26736.5	23034.2	108721
dATP	C10H16N5O12P3	8.81	492.008	0	0	0	0	0	0	0	0	0	0	0	0	0	0	115.392	0	0	0	0	0	0	0	0	0	0	0	0	0	0	0
dCDP	C9H15N3O10P2	9.2	388.031	0	0	0	0	0	0	0	0	0	0	0	0	0	0	0	0	0	0	0	0	0	0	0	0	0	0	0	0	0	0
dCMP	C9H14N3O7P	6.09	308.064	0	0	120.611	0	0	0	0	0	0	0	0	0	0	0	0	0	0	0	0	0	0	0	0	0	0	0	0	0	0	356.24
dCTP	C9H16N3O13P3	7.97	467.997	0	0	0	0	0	0	0	0	0	0	0	0	0	0	0	0	0	0	0	0	0	0	0	0	0	0	0	0	0	0
DEOXYADENOSINE	C10H13N5O3	1.96	252.109	0	243.144	0	195.991	354.672	457.117	1360.94	903.257	777.274	705.015	0	0	589.831	0	0	1885.03	2087.97	1744.27	1371.06	1668.96	0	1011.82	1027.01	363.522	501.064	2070.32	1782.15	2219.76	1309.79	238.705
Deoxycholic acid	C26H43NO5	2.64	450.321	0	0	0	0	0	0	0	0	0	0	0	0	0	296.599	684.573	0	0	0	0	0	0	0	0	0	0	0	0	0	0	0
DEOXYCYTIDINE	C9H13N3O4	7.88	228.098	0	0	0	0	0	0	0	0	0	0	0	0	0	0	0	0	0	0	0	0	0	0	0	0	0	0	0	0	0	0
DEOXYGUANOSINE	C10H13N5O4	3.94	268.104	734524	346869	544289	117227	350585	1.43102e+06	1.53338e+06	1.58481e+06	834291	448652	393398	271161	289249	206.081	0	567932	255615	337254	773756	172489	1748369	788288	1.06238e+06	536172	574166	937097	215587	492320	888999	222316
Deoxyinosine	C10H12N4O4	4.02	253.093	0	0	0	0	0	0	0	0	0	0	0	0	0	0	0	0	0	0	0	0	0	0	0	0	0	0	0	0	0	261.076
Deoxyribose-phosphate	C5H11O7P	6.12	215.032	0	0	0	0	0	0	0	0	0	0	0	0	0	0	0	0	0	0	0	0	0	0	0	0	0	0	0	0	0	0
DEOXYURIDINE	C9H12N2O5	10.14	229.082	497.634	682.233	660.586	651.324	728.475	726.681	408.563	117.674	381.947	263.29	998.056	1083.08	799.698	1233.19	1952.19	125.296	803.493	325.469	161.332	0	337.605	504.817	183.118	418.773	209.092	491.137	1118.07	1250.13	817.105	385.963
Dephospho-CoA	C21H35N7O13P2S	10.06	688.156	0	0	0	0	0	0	0	0	0	0	0	0	0	0	0	0	0	0	122.661	0	0	0	0	0	0	0	0	0	0	0
DGDP	C10H15N5O10P2	10.88	428.037	104441	203739	185427	192847	120271	52202.6	63801	11721.8	4990.2	51924.8	83136.1	138785	129187	0	0	0	131150	0	0	0	87638.5	150351	61629.5	122175	140272	0	96210.5	0	0	0
dGMP	C10H14N5O7P	10.22	348.07	1.88115e+06	1.91078e+06	3.0222e+06	2.01136e+06	2.50922e+06	4604445	5.51168e+06	4726844	4.68453e+06	5.02261e+06	1.70591e+06	1.46663e+06	2.29924e+06	1.75499e+06	2.80126e+06	3.44793e+06	2.63288e+06	1955172	1.6276e+06	1.54258e+06	5066289	4.37339e+06	3.47611e+06	4258795	6019772	3.50378e+06	2709689	2.6581e+06	1578345	943729
dGTP	C10H16N5O13P3	12.3	508.003	0	0	242.309	190.747	129.669	0	0	0	0	0	0	0	0	0	0	0	0	0	0	0	0	295.042	0	176.433	187.647	0	0	0	0	0
DIHYDROOROTATE	C5H6N2O4	4.62	159.04	0	0	0	0	0	0	0	0	0	0	0	0	0	0	0	0	0	0	0	0	0	0	0	0	0	0	0	0	0	0
Dihydroxyacetone phosphate	C3H7O6P	10.27	171.005	0	0	0	0	0	0	0	0	0	0	0	0	0	0	0	0	0	0	0	0	0	0	0	0	0	0	0	0	0	0
Dimethylglycine	C4H9NO2	9.94	104.071	19947.2	19834.2	22797.1	34073.5	26854.7	40083.8	20521.6	34085.7	23779	30639.3	26047.6	22511.2	25447.6	25414.1	25724.7	24009.9	21749.2	29584.8	18959.9	18351.1	10970.4	18976.8	18367.8	16105.2	16517.8	29743.9	22975.5	37751.5	22349.3	52093.2
DOPAMINE	C8H11NO2	6.46	154.086	3444.24	5756.73	3506.95	6354.87	5053.89	5985.98	14477.7	13536.2	11356	6769.23	5094.68	4495.46	3711.86	5323.56	4902.96	20866.4	14050.5	8614.27	9917.68	7798.84	4997.56	10646.7	7282.03	5510.39	8373.14	20387.1	23419.9	6287.99	5691.95	1300.76
DTMP	C10H15N2O8P	3.09	323.064	0	229.522	285.422	0	0	144.484	239.854	194.486	109.661	346.811	110.15	0	187.896	0	0	116.749	294.492	0	260.996	124.643	158.98	215.118	0	0	108.791	0	108.655	0	113.307	204.152
dUDP	C9H14N2O11P2	6.16	389.015	0	159.018	238.695	203.17	128.766	0	0	0	109.788	0	0	0	0	0	0	163.494	0	0	0	111.237	0	0	193.544	0	0	0	0	0	0	0
dUMP	C9H13N2O8P	8.82	309.048	0	0	0	0	0	0	0	0	0	0	0	0	0	0	192.724	0	0	0	0	0	0	0	0	0	0	0	0	0	0	0
dUTP	C9H15N2O14P3	4.05	468.981	0	0	0	0	0	0	0	0	0	0	0	0	0	0	0	0	0	0	0	0	0	0	0	0	0	0	0	0	0	0
Epicatechin	C15H14O6	10.36	291.086	2496.23	4344.97	3185.63	4605.11	4104.94	2888.6	3175.69	889.541	2289.96	1780.87	4086.91	3104.4	2338.77	0	0	1423.62	4030.83	1440.2	782.384	545.528	3895.41	4400.77	2755.26	3583.82	4456.55	103.402	2817.08	5028.51	1711	166.887
EPINEPHRINE	C9H13NO3	7.35	184.097	19024.8	17890.5	15343.8	17979.6	19060.9	18874.3	18917.7	13669.4	18650.8	14033.6	17806.6	17119.7	16414.6	17110.9	19716.7	17113.4	14294.3	17115.3	19900.6	12743.2	18222.4	14672.2	19172.2	18330.7	14985.3	17561.9	16263.6	20045.9	17257.4	18180.7
Erythrose-4-P	C4H9O7P	10.5	201.016	0	0	0	0	0	0	0	0	0	0	0	0	0	0	0	0	0	0	0	0	0	0	0	0	0	0	0	0	0	0
Ethanolamine	C2H7NO	10.34	62.06	0	0	0	0	0	0	0	0	0	0	0	0	0	0	0	0	0	0	0	0	0	0	0	0	0	0	0	0	0	0
FAD	C27H33N9O15P2	9.71	786.164	0	35502.7	76407.1	40623.8	23577	19232.9	19794.2	3115.58	21811.5	6104.19	42011.5	58514.2	42475.3	0	0	7457.81	21243.6	6116.11	0	6279	35418.2	33350	3695.83	52072.7	45378	14071.6	20865.8	11599.9	9829.38	2788.16
FAICAR	C10H15N4O9P	10.01	367.065	0	0	0	0	0	0	0	0	0	0	0	0	0	0	0	0	0	0	0	0	0	0	0	0	0	0	0	0	0	0
Farnesyl di-P	C15H28O7P2	8.17	383.138	2303.92	4891.31	3794.75	9904.39	12060.7	2196.94	610.204	521.446	2893.44	307.609	1427.84	2439.98	7216.53	3781.07	13782	440.184	610.12	508.452	169.112	445.506	4000.13	649.207	180.98	6525.16	470.25	332.094	266.424	321.939	764.677	476.558
FGAM	C8H16N3O8P	10.06	314.075	6648.21	7349.49	4684.98	5983.87	5825.55	4973.71	4095.76	5701.66	5850.98	5066.68	5931.52	9244.67	6910.29	3291.33	4992.13	8240.11	3438.04	6114.12	6065.69	11507.7	5655.54	7317.3	9359.14	7885.44	5380.55	3952.93	2941.32	2284.22	2959.35	5225.59
FGAR	C8H15N2O9P	8.81	315.059	0	0	0	0	0	0	0	0	0	0	0	0	0	0	0	0	121.797	0	0	0	0	0	0	0	0	0	0	0	0	0
Flavin mononucleotide	C17H21N4O9P	9.93	457.112	4032.16	3153.33	2837.11	3078.46	1225.63	1680.06	2246.44	485.482	2143.12	1025.15	4261.03	4268.75	2498.86	0	350.856	2273.73	2202.34	1721.19	176.063	547.513	1769.83	2795.99	685.297	1848.07	2299.59	3769.97	2830.52	2820.16	1899.34	1073.01
Flavone	C15H10O2	3.77	223.075	0	0	0	0	0	0	0	0	0	0	0	0	0	0	0	0	0	0	0	0	0	0	0	0	0	0	0	0	0	0
FOLIC ACID	C19H19N7O6	10.19	442.147	213.122	406.819	104.996	209.688	320.533	321.599	0	0	272.733	223.487	349.817	107.874	131.584	0	0	0	165.528	0	0	0	0	0	246.669	0	0	0	0	0	115.971	124.35
FRUCTOSE	C6H12O6	6.55	181.071	0	0	0	0	0	0	0	0	0	0	0	0	0	0	0	0	0	0	0	0	0	0	0	0	0	0	0	0	0	0
FRUCTOSE 6-PHOSPHATE	C6H13O9P	10.54	261.037	3193.34	5002.92	3265.21	4437.33	5694.83	331.793	967.404	142.933	279.425	192.252	6712.62	4836.86	4004.42	666.389	551.261	4526.24	4650.23	3716.55	2287.08	5119.05	290.616	1413.87	1584.5	894.343	1272.53	7202.41	9069.81	7200.36	1905.96	4989
Fructose-1_6-bi-P	C6H14O12P2	9.04	341.003	0	0	0	0	0	0	0	0	0	0	0	0	0	0	0	0	0	0	0	165.103	0	0	0	0	0	0	0	0	0	0
Fumaric acid	C4H4O4	10.15	117.018	0	0	0	0	0	0	0	0	0	0	0	0	0	0	0	0	0	0	0	0	0	0	0	0	0	0	0	0	0	0
Galactonic acid	C6H12O7	9.32	197.066	0	0	0	0	0	0	0	0	0	0	0	0	0	0	0	0	0	0	0	0	0	0	0	0	0	0	0	0	0	0
GALACTOSAMINE	C6H13NO5	7.83	180.087	223720	258352	211697	115501	225052	114603	161203	73550.9	125545	151418	389442	290052	72524.6	46785.3	192458	189120	60882.2	128793	112350	186478	90672.5	329538	153618	188714	252526	200988	274220	142942	71381.4	143665
gamma-Aminobutyric acid	C4H9NO2	9.94	104.071	24976.4	21882.7	23305.9	34097.9	24122.5	40083.8	20521.6	34085.7	23568.8	30639.3	24032.7	24811.8	25800.3	24927	25630.9	23779.3	22832.3	29584.8	21890.3	20533.4	10970.4	19486.1	14783.7	16577.4	15021.7	29546.4	25618.5	37751.5	22349.3	52093.2
gamma-Glutamylcysteine	C8H14N2O5S	8.48	251.07	0	254.896	141.028	274.929	146.501	0	429.664	192.42	223.921	126.386	0	205.774	0	0	0	540.376	664.865	258.747	242.596	274.782	125.337	567.681	525.055	148.451	182.971	505.016	646.957	755.017	397.265	367.396
gamma-Glutamylcystine	C16H26N4O10S2	9.94	499.116	857.384	3127.16	993.702	2172.69	3655.78	1559.25	3038.37	2400.27	3236.19	1549.74	1637.88	2211.81	1216.16	0	0	6084.04	5181.59	4435.32	1072.62	2936.05	983.349	2061.8	1827.71	1636.14	2042.34	6677.43	7301.99	8026.15	4232.33	2808.98
GAR	C7H15N2O8P	6.08	287.064	0	0	0	0	0	0	0	0	0	0	0	0	0	0	0	0	0	0	0	0	0	0	0	0	0	0	0	0	0	0
GDP	C10H15N5O11P2	9.01	444.032	0	0	0	0	0	0	0	0	0	0	0	0	0	0	0	0	0	0	0	0	0	0	0	0	0	0	0	0	0	0
GDP-hexose	C16H25N5O16P2	9.98	606.084	222.983	101.222	1388.77	0	0	666.959	2281.57	3270.3	2642.4	2662.3	2187.88	315.464	582.35	0	0	6377.67	10139.9	4864.46	268.6	5351.98	908.924	1547.71	681.737	487.652	1280.79	10014	11064.5	3857.41	844.538	1032.03
GERANYL-PP	C10H20O7P2	9.43	315.076	1414.63	1922.04	1637.24	2302.85	2436.43	225.257	4121.3	708.404	172.008	0	1393.6	1258.67	1201.63	5295.98	3740.58	0	0	0	705.058	0	1472.46	0	860.969	546.121	412.724	334.24	801.058	0	1335.07	0
Glucaric acid	C6H10O8	2.73	211.045	0	0	0	0	0	0	0	0	0	0	0	0	0	0	0	0	0	0	0	0	0	0	0	0	0	0	0	0	0	0
Glucoheptonic acid	C7H14O8	6.19	227.076	0	0	0	0	0	0	0	0	0	0	0	0	0	0	0	0	0	0	0	0	0	0	0	0	0	0	174.843	0	0	0
GLUCONIC ACID	C6H12O7	8.3	197.066	0	0	0	0	0	0	0	0	0	0	0	0	0	0	0	0	0	0	0	0	0	0	0	0	0	0	0	0	0	0
Glucono-D-lactone	C6H10O6	9.5	179.055	413.318	330.118	113.695	158.377	293.33	303.214	272.11	0	157.385	234.092	319.622	262.186	265.054	215.858	235.051	0	315.744	0	0	183.456	214.303	267.278	246.955	248.591	271.522	0	137.799	200.996	0	0
GLUCOSAMINE	C6H13NO5	7.83	180.087	223720	258352	211697	115501	225052	114603	161203	73550.9	125545	151418	389442	290052	72524.6	46785.3	192458	189120	60882.2	128793	112350	186478	90672.5	329538	153618	188714	252526	200988	274220	142942	71381.4	143665
GLUCOSAMINE 6-PHOSPHATE	C6H14NO8P	10.36	260.053	3081.74	4162.56	2819.62	4213.24	4249.44	2821.85	3732.03	3542.67	3092.58	2903.69	5049.24	3742.84	3622.27	201.927	442.95	5637.69	5641.18	4013.58	2517.79	4159.94	2795.08	2128.35	2572.25	2186.36	2951.73	7259.53	6503.73	6029.68	3295.33	6814.67
Glucosamine-1-P	C6H14NO8P	10.36	260.053	3081.74	4162.56	2819.62	4213.24	4249.44	2821.85	3732.03	3542.67	3092.58	2903.69	5049.24	3742.84	3622.27	261.639	442.95	5637.69	5641.18	4013.58	2517.79	4159.94	2795.08	2128.35	2572.25	2186.36	2951.73	7240.57	6503.73	6029.68	3295.33	6814.67
Glucose	C6H12O6	7.76	181.071	0	0	0	0	0	0	0	0	0	0	0	0	0	0	0	0	0	0	0	0	0	0	0	0	0	0	0	0	0	0
Glucose-1-P	C6H13O9P	10.33	261.037	3193.34	5002.6	3266.96	4448.43	5704.3	34.1146	967.404	142.933	279.425	252.902	6714.05	4836.86	4012.91	666.389	433.736	4557.79	4617.69	3716.55	2287.02	5061.59	284.162	1415.65	1584.5	894.343	1272.53	7189.9	9018.59	7200.33	1908.58	4978.39
Glucose-6-P	C6H13O9P	10.78	261.037	3186.5	5001.99	3266.34	4438.17	5685.8	331.793	966.397	142.933	279.425	171.443	6711.69	4835.28	4016.93	666.389	416.581	4557.29	4630.92	3716.11	2287.07	5076.31	284.162	1414.89	1583.85	894.343	1272.52	7183.66	9020.34	7198.59	1908.49	4992.89
Glucuronic acid(GlcAa)	C6H10O7	9.46	195.05	0	0	0	0	0	0	124.427	0	0	0	0	0	0	0	0	0	0	0	0	0	0	113.766	0	0	0	180.538	167.038	550.101	0	0
GLUTATHIONE	C10H17N3O6S	10.04	308.091	7807.67	14578.2	5962.05	20771.4	15853.4	22458	24175.4	9631.41	21886.6	15122.6	6870.27	8840.34	9600.7	0	0	8971.08	8508.32	4133.04	3132.41	3354.48	6603.83	4688.99	10767.2	22666.9	26948.3	5568.94	8181.52	10570.3	4698.17	972.256
Glyceraldehdye-3-P(G3P)	C3H7O6P	10.27	171.005	0	0	0	0	0	0	0	0	0	0	0	0	0	0	0	0	0	0	0	0	0	0	0	0	0	0	0	0	0	0
GLYCERATE	C3H6O4	6.11	107.034	0	0	0	0	0	0	0	0	0	0	0	0	0	0	0	0	0	0	0	0	0	0	0	0	0	0	0	0	0	0
Glycerol-3-P	C3H9O6P	10.25	173.021	5347	7405.61	6676.4	7589.17	9486.41	7429.26	10586.2	8008.31	8173.75	8501.11	6867.84	5968.03	5932.8	4686.81	8666.23	8876.27	6622.19	8056.59	1775.12	6089.04	8492.68	9250.14	9059.98	9190.7	10318.8	11493.5	10889.3	14050.2	2703.57	8326.95
Glycerophosphocholine	C8H21NO6P	10.16	259.118	1065318	1.12552e+06	1072648	1.05959e+06	1.2323e+06	1.18137e+06	1.32642e+06	1.25988e+06	1.17587e+06	1.26591e+06	1198844	1.02108e+06	942718	1399.82	1875.47	1.28894e+06	1.25908e+06	1.26329e+06	1059282	1.14068e+06	1.24382e+06	1.29603e+06	1.24766e+06	1.18862e+06	1.25503e+06	1354061	1.32989e+06	1.47466e+06	1.14733e+06	1.13774e+06
Glycolic acid	C2H4O3	5.13	77.0233	0	0	0	0	0	0	0	0	0	0	0	0	0	0	0	0	0	0	0	0	0	0	0	0	0	0	0	0	0	0
Glyoxylic acid	C2H2O3	6.62	75.0077	0	0	0	0	0	0	0	0	0	0	0	0	0	0	0	0	0	0	0	0	0	0	0	0	0	0	0	0	0	0
GSSG	C20H32N6O12S2	10.86	613.159	330.096	2.91575e+06	2.34303e+06	2.5839e+06	3.26599e+06	2.66779e+06	3.80176e+06	2.6365e+06	2.98072e+06	2920053	2322718	2.38175e+06	2.20472e+06	0	0	2.80444e+06	3.36032e+06	2.53549e+06	158.511	2.32613e+06	3.08813e+06	4.16474e+06	3.30517e+06	3.09877e+06	4.24419e+06	3.48954e+06	3.74007e+06	4.05013e+06	1.90172e+06	701224
GTP	C10H16N5O13P3	12.27	508.003	0	0	242.309	190.747	129.669	0	0	0	0	0	0	0	0	0	0	0	0	0	0	0	0	295.042	0	176.433	187.647	0	0	0	0	0
Guanidinosuccinic acid	C5H9N3O4	6.46	176.067	12756.9	16015.4	15933.4	16779.8	16349	11485	13449.4	11347.3	12414.1	14386.7	15549.8	16645.1	16337	20071.2	16906.2	20114.4	19245.2	19228.3	14742.7	21311.4	13094.5	15931	14017.7	14017.6	17306.6	17763	18862.9	18640.5	16736.6	27736.3
Guanidoacetic acid	C3H7N3O2	9.37	118.061	48166.2	42694.3	43470.6	40434.5	51469	105819	118428	130701	141757	76714.2	68562.7	48305.8	57549.1	41959.7	60707.4	163328	153364	195933	137899	105089	89076.8	72774	86078.3	69906.2	66549	237536	229824	305817	208702	254830
GUANINE	C5H5N5O	6.99	152.057	339885	99443.7	71591.2	96435.2	110359	29340.6	71249.2	27816.6	54613	36380	100906	94469.9	68793.8	80251.9	117772	121066	105693	96275.6	60142.5	88875.9	45750.5	67427.1	53833	61841.4	74416.2	144956	122137	147993	62112.9	88415.2
GUANOSINE	C10H13N5O5	6.36	284.099	182950	266731	166715	239985	241876	53171.4	122371	64553.9	50468.9	43026.5	285541	269896	196284	0	0	241320	258094	247013	248946	293342	65989.8	109331	125334	67088.6	76810.5	319208	289568	384911	214955	152887
Guanosine 5-di-P_3-di-P	C10H11N5O17P4	0	597.917	138.869	147.412	589.852	223.516	164.59	127.922	161.838	232.692	329.861	166.436	138.178	147.478	206.623	0	0	220.898	204.438	262.499	251.039	180.712	200.755	189.089	208.394	237.075	220.015	144.47	129.242	258.509	164.69	200.48
GUANOSINE MONOPHOSPHATE	C10H14N5O8P	5.22	364.065	0	0	0	0	0	0	0	0	0	0	0	0	0	0	0	0	0	0	0	0	0	0	0	0	0	0	0	0	0	0
Hexose-phosphate	C6H13O9P	9.23	261.037	0	0	0	0	0	0	0	0	0	0	0	0	0	0	0	0	0	0	0	0	0	0	0	0	0	0	0	0	0	0
HMG-CoA	C27H44N7O20P3S	0	912.165	0	0	0	0	0	0	0	0	0	0	0	0	0	190.83	0	0	0	0	0	0	0	0	0	0	0	0	0	0	0	0
Homocitrate	C7H10O7	13.52	207.05	0	0	0	0	0	0	0	0	0	0	0	0	0	0	0	0	0	0	0	0	0	0	0	0	0	0	0	0	0	0
Homocysteic acid	C4H9NO5S	8.82	184.027	0	0	0	0	0	0	0	0	0	0	0	0	0	0	0	0	0	0	0	0	0	0	0	0	0	0	0	0	0	0
HOMOCYSTEINE	C4H9NO2S	0	136.043	5623.34	12585.9	7694.91	1368.69	17998.5	7344.04	8242.43	7688.24	6867.93	11345.8	9042.15	8950.66	10387	11117.6	10778.5	13425.2	24780	10345	13260.2	18932.6	7647.77	11387.4	7335.87	7227.9	11771.7	12136.7	20562.5	10732	10524.2	4479.53
HydroxyButyrate	C4H8O3	6.65	105.055	5633.2	9418.5	8500.17	7745.14	11200.1	2952.47	6015.54	4196.99	7149.94	5414.66	3526.78	6876.43	7973.66	6019.46	3273.07	11482.2	10295.5	10259.1	4967.57	2728.92	5826.23	8633.98	7066.89	9116.08	9527.49	4481.8	13156.4	15981.3	7018.56	10900.5
Hydroxyisocaproic acid	C6H12O3	2.43	133.086	9860.01	449.756	4348.75	371.77	533.411	382.186	544.215	169.022	386.967	766.939	4343.55	7303.77	285.159	0	0	3751.81	711.405	1391.87	5251.04	570.1	258.972	2888.09	449.318	3268	3034.25	3273.25	325.728	239.188	579.504	552.486
Hydroxykynurenine	C10H12N2O4	3.8	225.087	641.873	1344.16	808.044	325.946	264.26	0	288.291	161.119	335.565	251.935	1485.17	2323.3	1964.7	913.132	119.165	140.322	186.84	3096.01	669.163	143.186	230.528	306.465	1753.28	415.966	625.282	2756.68	4279.59	408.202	602.572	1313.61
Hydroxyphenylacetic acid	C8H8O3	5.55	153.055	704.79	1804.84	4136.08	2495.48	2582.68	1835.69	1870.26	2079.09	2400.32	931.984	3014.26	3336.92	2221.86	4290.81	5979.95	3838.33	6408.58	2464.59	2641.86	4798.19	3445.49	2198.68	2568.8	2016.88	1887.46	7377.14	3362.24	2308.1	3907.85	3162.37
Hydroxyproline	C5H9NO3	9.28	132.066	121966	171323	108601	194091	202529	139807	318223	239039	224598	159045	212913	173449	129650	171898	214113	341551	281395	266539	190931	148518	166942	246520	206154	150553	279681	529797	408743	461162	253172	196562
HYPOTAURINE	C2H7NO2S	8.93	110.027	494066	834715	522272	860299	995115	366319	724985	506962	556803	410846	819919	861842	600345	558580	882485	684487	597565	568054	350904	475062	546187	696900	684540	691406	745209	778641	658171	556507	295876	352763
HYPOXANTHINE	C5H4N4O	5.04	137.046	3.83482e+06	5272088	4593504	5852882	5.55846e+06	1.75904e+06	3623686	2211039	1.59476e+06	1.38583e+06	5.68206e+06	5392725	4.7165e+06	6.98314e+06	5.49036e+06	7259370	7552153	7.1692e+06	5643231	6340463	1.97947e+06	3.35368e+06	3.49457e+06	2.09165e+06	2.57283e+06	9581446	8.15697e+06	11600000	6550507	4883475
IDP	C10H14N4O11P2	9.69	429.021	134.954	0	0	310.079	287.714	0	0	164.061	0	0	0	146.733	735.742	127.423	168.04	136.819	0	0	328.772	657.887	0	110.983	110.659	0	0	0	0	0	128.508	0
Imidazole	C3H4N2	10.05	69.0447	144.368	184.586	491.853	282.673	507.006	232.859	118.476	321.457	238.774	207.412	194.463	177.926	209.615	0	0	171.315	434.189	193.011	319.533	410.754	309.983	405.599	457.178	328.514	134.787	201.751	127.14	440.39	280.614	212.212
Imidazoleacetic acid	C6H8N2O2	13.02	141.066	348.994	620.97	198.094	322.06	303.384	272.838	495.111	328.132	520.148	306.998	469.927	346.607	317.124	158.29	409.37	403.304	656.617	231.637	382.397	430.942	796.55	301.318	366.905	129.506	823.627	350.458	277.739	122.963	820.283	320.895
indole	C8H7N	9.37	118.065	47845	42481.7	43066.4	40425.3	51324.3	105663	118195	130686	141541	76459	68311.4	47823.7	57309.2	42189.5	60769.3	163222	153339	195717	137662	104776	88975.1	72529.2	85974.5	69426.5	66143.8	237373	229727	305569	208453	254647
Indole-3-carboxylic acid	C9H7NO2	7.36	162.055	0	0	0	0	0	0	0	0	0	0	0	0	0	0	0	0	0	0	0	0	0	0	0	0	0	0	0	0	0	208.887
Indoleacetic acid	C10H9NO2	6.79	176.071	8989.04	10677.4	10878.3	13179.5	11779.8	7309.52	7748.53	7727.91	6934.29	9427.23	11179.2	11931.6	10975.6	16263.6	13147.5	12751.1	14889.7	13267.4	8498.84	15456.3	9443.8	11521.5	9361.18	8238.32	13215	13430	11520.2	14804.5	12068.8	19785.8
Indoleacrylic acid	C11H9NO2	6.01	188.071	731956	1.20537e+06	1.03615e+06	1.30757e+06	1.49084e+06	578782	927968	551537	786907	757519	1.08124e+06	1.04675e+06	883784	1.06778e+06	1.3303e+06	1.20586e+06	1.20689e+06	889646	800407	1.00493e+06	728613	994543	783456	916927	1.17123e+06	1.02058e+06	1.05166e+06	943389	682687	1.35084e+06
Indoline-2-carboxylate	C9H9NO2	6.09	164.071	0	0	418.4	137.589	404.096	122.869	596.398	823.819	1986.21	153.231	103.781	256.773	206.619	400.514	337.182	3225.8	1046.11	2143.25	349.865	465.413	229.589	1013.07	495.095	481.709	593.441	5413.73	2794.41	4292.95	1610.49	1361.76
Inosine	C10H12N4O5	5.25	269.088	159145	233211	200824	268345	244053	66217.8	153655	87474.6	57533.9	50969.6	261815	241415	212524	677.365	157.11	353060	374570	350361	264679	303344	80016.9	145501	148813	84193.8	108855	512595	419279	647955	319348	222515
INOSINE TRIPHOSPHATE	C10H15N4O14P3	10.33	508.987	1568.94	2260.9	911.45	1778.59	1373.24	1018.79	966.875	106.986	455.306	331.921	1609.31	1232.14	1010.24	0	0	308.598	958.453	566.465	284.921	528.057	1123.36	1530.43	710.442	938.544	916.442	915.173	852.981	1152.44	578.938	155.302
Inosinic acid	C10H13N4O8P	10.41	349.054	72319.1	117890	143198	191955	117038	34107.5	212815	38396.4	55382.2	26393	106259	124214	170377	322141	127591	103500	424798	135097	29763.5	60174.8	27521	222298	157160	55304.4	43709.7	99327.5	269067	132390	30425.5	102383
Isobutyryl-CoA	C25H42N7O17P3S	0	838.164	0	0	0	0	473.191	0	0	0	0	0	0	0	0	0	0	0	294.556	0	0	0	0	0	0	0	0	0	0	0	0	0
Isocitrate	C6H8O7	13.5	193.034	0	0	0	0	0	0	0	0	0	0	0	0	0	0	0	0	0	0	0	0	0	0	0	0	0	0	0	0	0	0
Isopentenyl pyrophosphate	C5H12O7P2	2.73	247.013	0	0	0	0	0	0	0	0	0	0	0	0	0	0	0	0	0	0	0	0	0	0	0	0	0	0	0	0	0	0
Isopentyl acetate	C7H14O2	7.23	131.107	0	0	0	0	0	0	0	0	0	113.967	143.576	122.072	163.989	0	0	0	0	0	0	0	0	0	0	0	0	0	0	0	0	0
Itaconic acid	C5H6O4	9.85	131.034	60797.3	75064	51893.9	64470.5	65232.7	82065.9	110166	93246.6	97422.6	77430.6	91345.6	74421.4	66775.9	63014.8	75322	105302	99646.2	94596.7	76448.9	64697.2	86277.4	92172	89278.8	71229.7	86319	128201	124561	125990	86459.8	98905.5
Kynurenic acid	C10H7NO3	8.57	190.05	139.853	181.95	101.949	153.795	136.444	108.412	525.448	214.87	148.443	187.975	0	152.416	119.086	130.389	314.487	202.273	151.36	122.549	265.004	143.938	165.684	111.89	160.49	128.158	102.931	167.465	196.6	159.575	204.3	143.656
L-ALANINE	C3H7NO2	9.16	90.055	411061	677359	676088	978746	826249	471697	746813	588173	628368	553860	581740	631349	651970	1.28626e+06	841305	917719	1.39708e+06	752770	545681	592834	569133	638223	532660	557406	702082	984752	1.13471e+06	1.04013e+06	708754	729204
L-Arabinose	C5H10O5	6.86	151.06	79760.4	135031	114109	133088	150817	63862.1	114226	61707.1	102243	76894	135010	131832	109817	108010	153429	170979	141593	138101	85753.2	119326	84922.5	109421	90272.9	111106	124347	194291	168623	203985	94000.8	141444
L-ARABITOL	C5H12O5	6.06	153.076	0	0	0	0	0	0	0	0	0	0	0	0	0	0	0	0	0	0	0	0	0	0	0	0	0	0	0	0	0	0
L-ARGININE	C6H14N4O2	13.56	175.119	0	0	0	0	0	0	0	0	0	0	0	0	0	0	0	0	0	0	0	0	0	0	0	0	0	0	0	0	0	0
L-Arginino-succinate	C10H18N4O6	10.89	291.13	103930	164149	133770	177017	256251	114485	148662	127213	169545	97805	182302	157569	158316	144.687	282.053	184073	175554	196003	99099	131627	110985	116692	108341	108490	147759	216878	216211	349590	153648	381973
L-ASPARAGINE	C4H8N2O3	9.64	133.061	8106.48	10511.4	17655.4	14407.2	17470.7	12202	21109.7	14707.1	18220.4	17560.1	15932.3	12099.1	14208.1	19488.8	17253	30656.6	28863.6	36302.4	18957.3	19682.7	13280.9	14221.4	16904.2	13417.1	16930.3	37184.2	36320.7	62006.4	29325.1	46531
L-Aspartic acid	C4H7NO4	10.55	134.045	0	0	0	0	0	0	0	0	0	0	0	0	0	0	0	0	0	0	33795	0	0	0	0	0	0	0	0	0	34622.4	78835.9
L-CARNITINE	C7H15NO3	9.33	162.112	10500000	9876546	10300000	9758896	9662701	11300000	10900000	12000000	10600000	11300000	10900000	10500000	10700000	10700000	10700000	10900000	9985350	10800000	10900000	10800000	11600000	11000000	11400000	11200000	11700000	11500000	10600000	10900000	11600000	10300000
L-Cys-Gly	C5H10N2O3S	0	179.048	130.74	103.81	469.674	1700.9	966.089	126.987	239.829	252.244	229.134	133.621	188.642	536.408	306.404	1504.86	414.106	199.167	496.071	746.663	167.067	1119.8	228.762	474.353	181.823	187.891	153.034	112.654	167.457	131.787	419.761	116.885
L-CYSTATHIONINE	C7H14N2O4S	3.77	223.075	0	0	0	0	0	0	0	0	0	0	0	0	0	0	0	0	0	0	0	0	0	0	0	0	0	0	0	0	0	0
L-Cysteine	C3H7NO2S	10.69	122.027	0	0	0	0	0	0	0	0	0	0	0	0	0	0	0	0	0	0	0	0	0	0	0	0	0	0	0	0	0	488.926
L-Cystine	C6H12N2O4S2	8.93	241.031	0	0	0	0	0	0	0	0	0	0	0	0	0	0	0	0	0	0	0	0	0	0	0	0	0	0	0	0	0	0
L-Glutamate	C5H9NO4	9.94	148.06	9150046	10500000	9111591	10200000	10800000	9691430	11300000	10500000	10700000	9327987	10700000	10100000	9285632	9044328	10600000	11900000	11800000	11400000	10400000	10800000	10400000	10600000	10500000	9188545	10400000	12800000	12600000	12600000	10800000	11100000
L-GLUTAMINE	C5H10N2O3	10.05	147.076	3.46119e+06	4742734	4.54993e+06	5289226	5869729	3.98965e+06	5.305e+06	4.66223e+06	4.90474e+06	4222392	4.47468e+06	4503021	4194132	4.99923e+06	5527307	7.00952e+06	7.38746e+06	6.40017e+06	5.82059e+06	6.36124e+06	4601367	5.87865e+06	5.10138e+06	4736925	5342341	6924029	6992353	7181108	6043276	5.48498e+06
L-Glycine	C2H5NO2	9.57	76.0393	82241	118179	90867.5	124940	164099	100254	175418	127795	138198	117432	102087	109645	99593.1	88070.2	154096	184146	158447	168244	115073	150966	126280	164919	140434	120206	149582	207068	191458	216941	120984	130517
L-HISTIDINE	C6H9N3O2	13.16	156.077	50607.1	33873	109990	396919	361260	357060	276817	416674	518380	478349	355701	183925	276303	790605	391802	403172	624555	776310	377021	467324	407919	337118	356515	255098	818208	1.08884e+06	774806	868115	346611	345613
L-HISTIDINOL	C6H11N3O	0	142.097	140.85	201.929	170.39	183.862	915.576	160.979	2038.23	895.141	1411.18	245.319	149.883	0	131.133	138.389	1103.23	2884.81	2213.12	1618.79	204.606	631.952	107.596	1037.35	469.847	261.082	828.023	3856.28	3329.45	3934.84	993.424	1516.63
L-Homocystine	C8H16N2O4S2	1.78	269.062	0	0	0	0	0	0	0	0	0	0	0	0	0	0	0	0	0	0	0	0	0	0	0	0	0	0	0	0	0	0
L-Homoserine	C4H9NO3	9.56	120.066	607660	837288	687727	829445	994990	631851	988504	685482	858505	677559	896755	898043	765945	887083	990347	1.04221e+06	802794	934023	728748	885372	746540	1.01668e+06	880004	941617	1.03471e+06	1.09983e+06	1.07897e+06	1.10054e+06	792273	1159126
L-ISOLEUCINE	C6H13NO2	6.16	132.102	2.07777e+06	3.07477e+06	2.83834e+06	3.29327e+06	3760427	2.06091e+06	2.42095e+06	1.49471e+06	2139315	2.71379e+06	3.09278e+06	3.01619e+06	2718406	2990739	3.6131e+06	3.35015e+06	2.33994e+06	3.70058e+06	2.19045e+06	4.03792e+06	2.47329e+06	2.6116e+06	2.10724e+06	2.78012e+06	3631231	3846100	3.41599e+06	4742781	2.98975e+06	4.6811e+06
L-KYNURENINE	C10H12N2O3	6.82	209.092	0	0	0	0	0	0	0	0	0	0	0	566.248	0	310.396	0	0	0	0	0	0	0	0	0	0	0	0	0	0	0	0
L-Leucine	C6H13NO2	6.5	132.102	1.60715e+06	2.36831e+06	2.16658e+06	2.61434e+06	2.83223e+06	1.60299e+06	2.55928e+06	1.73404e+06	2197816	2226141	2.42681e+06	2.40188e+06	2197176	2.61022e+06	2.8633e+06	3464235	3.10422e+06	2.97299e+06	2.27794e+06	3244210	2.01825e+06	2.54709e+06	2.07372e+06	2.16138e+06	3.0225e+06	3.61983e+06	3693894	3.69318e+06	2.49785e+06	3898533
L-LYSINE	C6H14N2O2	13.54	147.113	0	0	0	0	0	0	0	0	0	0	0	0	0	0	0	0	0	0	0	0	0	0	0	0	0	0	0	0	0	0
L-METHIONINE	C5H11NO2S	6.98	150.058	1.3239e+06	2.11299e+06	1.80883e+06	2.07735e+06	2.32066e+06	1075918	1837979	1.04976e+06	1.69075e+06	1.33239e+06	2.11866e+06	2.09576e+06	1.77714e+06	1727737	2.36956e+06	2.57589e+06	2.15186e+06	2.14178e+06	1.41423e+06	1.85597e+06	1.39614e+06	1.7863e+06	1.47315e+06	1786422	1.9781e+06	2.84863e+06	2495184	2.98992e+06	1.54262e+06	2.23519e+06
L-Methionine S-oxide	C5H11NO3S	9.81	166.053	291903	387541	326783	434797	502875	299574	346906	224730	295414	312343	492330	369031	255892	444807	529757	259373	209294	229184	155256	297894	372810	269271	265324	394833	445576	348464	276609	400291	172291	926093
L-phenylalanine	C9H11NO2	5.92	166.086	2420350	3.55035e+06	3.41287e+06	4.05167e+06	4484986	2362011	3.69054e+06	2349584	3240084	3.17304e+06	3672051	3.50542e+06	3.29173e+06	3.99398e+06	4381687	5.13552e+06	4905432	4456768	3.24713e+06	4520478	2.85157e+06	3677771	2.93105e+06	3.2662e+06	4.12247e+06	5551824	5096124	5847666	3.76174e+06	6.22792e+06
L-PROLINE	C5H9NO2	7.77	116.071	1.38366e+06	1964102	1.79029e+06	2.17883e+06	2294140	1.54399e+06	2.1431e+06	1.62522e+06	2.2078e+06	1.61154e+06	2116681	2.01502e+06	1.89017e+06	2.35662e+06	2.36898e+06	3.0537e+06	2.89322e+06	2.87921e+06	2.12322e+06	2.30361e+06	1.699e+06	1853667	1.81925e+06	1.89831e+06	2.21653e+06	3.781e+06	3572524	4345450	2.85947e+06	4.49144e+06
L-serine	C3H7NO3	10.21	106.05	96502	153342	122683	189120	163386	88565.2	137377	104869	120106	86433.7	144226	147874	134342	244739	154278	191019	184428	180642	123277	153666	101958	126806	117507	108981	118156	224973	228497	229288	143485	198670
L-THREONINE	C4H9NO3	9.55	120.066	672889	887918	757488	851879	1.036e+06	658586	1006870	676796	865693	601006	878182	905154	779789	828513	1.04624e+06	939285	788765	891738	730346	827791	777771	1.01505e+06	919346	808902	988713	1.22762e+06	1.06244e+06	1.15164e+06	731123	1.18522e+06
L-Tryptophan	C11H12N2O2	6.09	205.097	1.06246e+06	1.70701e+06	1.50293e+06	1.83108e+06	2.10988e+06	864995	1.36439e+06	813846	1.18533e+06	1.11359e+06	1.57914e+06	1.50642e+06	1.30105e+06	1.57662e+06	1.95317e+06	1.78049e+06	1.81452e+06	1.36936e+06	1.23092e+06	1.54443e+06	1.12877e+06	1.51697e+06	1.21009e+06	1.38173e+06	1.79472e+06	1.52858e+06	1578467	1.43524e+06	1.0495e+06	2.02249e+06
L-TYROSINE	C9H11NO3	7.65	182.081	1.44571e+06	1.81554e+06	1.7499e+06	1.9852e+06	2.00846e+06	1.2926e+06	1.76041e+06	1.40093e+06	1.74612e+06	1.47005e+06	1.97363e+06	1.9253e+06	1.77291e+06	2.009e+06	2.02279e+06	2.16413e+06	2.00751e+06	2.05425e+06	1.60308e+06	2.03952e+06	1.43671e+06	1.7444e+06	1.67006e+06	1.74663e+06	2.0244e+06	2.53866e+06	2.4228e+06	2.45655e+06	1.77138e+06	2.88972e+06
L-VALINE	C5H11NO2	7.51	118.086	0	0	0	0	0	0	0	648360	0	0	0	0	0	0	0	0	607846	0	0	0	0	0	0	0	0	0	0	0	0	1.97402e+06
Lactic acid	C3H6O3	6.56	91.039	0	0	0	0	0	0	0	0	0	0	0	0	0	0	0	0	0	0	0	0	0	0	0	0	0	0	0	0	0	0
LIPOAMIDE	C8H15NOS2	6.58	206.067	0	0	0	0	0	0	0	0	0	0	0	0	0	0	0	0	0	0	0	0	0	0	0	0	0	0	0	0	0	0
Lipoate	C8H14O2S2	13.52	207.051	0	0	0	0	0	0	0	0	0	0	0	0	0	0	0	0	0	0	0	0	0	0	0	0	0	0	0	0	0	0
m-Tolylacetic acid	C9H10O2	0	151.075	103.714	2628.97	4604.35	2956.4	282.284	5599.52	5631.47	6858.34	4781.98	126.709	6853.35	179.923	5428.71	4778.11	5988.03	215.533	7618.3	5931.39	498.276	7888.5	7183.6	6843.04	6218.14	5770.19	3849.33	6198.74	6185.79	8990.6	5988.93	2167.08
MALATE	C4H6O5	10.15	135.029	0	0	0	0	130.326	0	207.903	0	0	0	0	0	0	0	0	0	0	0	0	0	0	123.006	0	0	0	123.258	0	0	0	0
MALEIC ACID	C4H4O4	8.91	117.018	0	0	0	0	0	0	0	0	0	0	0	0	0	0	0	0	0	0	0	0	0	0	0	0	0	0	0	0	0	0
Malonic acid	C3H4O4	6.15	105.018	0	0	0	0	0	0	0	0	0	0	0	0	0	0	0	0	0	0	0	0	0	0	0	0	0	0	0	0	0	0
Malonyl-CoA	C24H38N7O19P3S	0	854.123	0	0	0	0	0	0	0	0	0	0	0	0	0	0	0	0	0	0	0	0	0	0	0	0	0	0	0	0	0	0
MANNOSE	C6H12O6	7.76	181.071	0	0	0	0	0	0	0	0	0	0	0	0	0	0	0	0	0	0	0	0	0	0	0	0	0	0	0	0	0	0
MELIBIOSE	C12H22O11	9.59	343.123	0	0	0	0	0	0	0	0	0	0	0	0	0	0	0	0	0	0	0	0	0	0	0	0	0	0	0	0	0	0
Metanephrine	C10H15NO3	6.45	198.112	0	148.61	147.467	170.503	0	151.272	392.596	164.826	0	175.38	244.125	231.93	124.546	0	0	199.068	423.352	138.576	220.005	181.83	0	0	177.139	0	164.618	138.916	220.571	403.445	174.071	0
Methylcysteine	C4H9NO2S	0	136.043	5623.34	12585.9	7694.91	1368.69	17998.5	7344.04	8242.43	7688.24	6867.93	11345.8	9042.15	8950.66	10387	11117.6	10778.5	13425.2	24780	10345	13260.2	18932.6	7647.77	11387.4	7335.87	7227.9	11771.7	12136.7	20562.5	10732	10524.2	4479.53
Methylglutaric acid	C6H10O4	8.88	147.065	0	0	0	0	0	0	0	0	0	0	0	0	0	0	0	0	0	0	0	0	0	0	0	0	0	0	0	0	0	0
Methylmalonic acid	C4H6O4	8.48	119.034	0	0	0	0	0	0	0	0	0	0	0	0	0	0	0	0	0	0	0	0	0	0	0	0	0	0	0	0	0	0
Methylmalonyl-CoA	C25H40N7O19P3S	0	868.139	148.811	501.612	142.042	444.366	0	248.789	203.308	0	0	0	261.484	127.771	0	0	0	118.335	312.936	0	0	107.911	0	147.72	0	0	0	133.886	0	164.466	134.551	0
Methylnicotinamide	C7H9N2O	9.78	138.079	0	0	0	0	0	0	0	0	0	0	0	0	0	0	0	0	0	0	0	0	0	0	0	0	0	0	0	0	0	0
Mevalonic acid	C6H12O4	10.05	149.081	31368.2	44213.8	43413.3	51154.3	56904.9	37578.8	50460.1	44412.2	46086.3	39738.6	42164.1	41781.6	39349.6	47217.2	52700.6	69009.5	73620.6	61605.6	54010.2	60199	44104.8	55860.1	47244.1	44292.1	50298.8	67832.8	68806.9	70265.8	56568.9	51426.8
Mevalonic acid 5-P	C6H13O7P	6.8	229.047	0	0	0	0	0	0	0	0	0	0	0	0	0	0	0	0	0	0	0	0	0	0	0	0	0	0	0	0	0	0
Mevalonolactone	C6H10O3	10.06	131.07	0	0	139.053	149.268	0	0	0	0	0	0	0	0	0	0	0	0	116.569	0	0	124.684	0	0	0	0	0	0	0	0	0	0
MYO-INOSITOL	C6H12O6	10.48	181.071	0	0	0	0	0	0	0	0	0	0	0	0	0	0	0	0	0	0	0	0	0	0	0	0	0	0	0	0	0	0
Myristic acid	C14H28O2	0	229.216	0	0	0	0	0	0	0	0	0	0	0	0	0	276.626	247.486	0	0	0	0	0	0	0	0	0	0	0	0	0	0	0
N-acetyl-aspartate	C6H9NO5	9.38	176.055	0	0	0	0	0	0	0	0	0	0	0	0	0	0	0	0	0	0	0	0	0	0	0	0	0	0	0	0	0	0
N-acetyl-galactosamine(GalNAc)	C8H15NO6	7.25	222.097	287.194	224.635	147.127	105.302	143.495	250.165	1569.95	603.741	1970.24	999.13	970.604	147.478	375.381	463.735	104.455	2156.64	290.427	4054.67	145.31	789.066	773.941	1238.41	172.88	243.229	1150.76	25566.2	5324.17	1136.24	124.65	2824.99
N-acetyl-glucosamine(GlcNAc)	C8H15NO6	6.18	222.097	357.259	241.075	330.952	1060.86	1377.43	218.437	2273.38	256.543	333.311	417.458	1369.85	277.91	833.053	471.394	276.938	1967.18	2204.86	2518.04	1284.71	503.687	414.329	105.411	179.389	710.208	452.397	398.295	567.43	130.382	872.251	1993.88
N-acetyl-glucosamine-P	C8H16NO9P	10.4	302.064	324.751	925.16	589.743	1531.59	1216.01	910.83	503.847	2978.02	103.51	184.905	836.347	1444.13	1043.28	2796.47	2912.28	877.535	247.127	451.589	61.6067	78.8834	110.258	503.364	1306.04	260.048	155.62	1263.05	955.128	1009.26	129.943	1607.74
N-acetyl-glutamate	C7H11NO5	9.24	190.071	0	265.25	125.757	213.025	106.17	123.208	917.037	440.198	190.08	0	1736.71	375.623	0	153.331	454.303	506.986	157.262	408.123	0	443.056	368.766	103.356	165.819	231.607	977.626	101.901	1562.08	542.394	143.606	0
N-acetyl-glutamine	C7H12N2O4	9.87	189.087	454.485	356.783	123.287	245.52	103.696	401.941	682.676	238.087	192.614	285.103	123.005	154.785	145.048	139.827	171.07	102.793	113.713	132.668	145.414	282.305	213.947	135.888	157.581	145.269	330.333	133.07	191.548	734.456	225.317	131.71
N-ACETYL-L-ALANINE	C5H9NO3	9.28	132.066	121966	171323	108601	194091	202529	139807	318223	239039	224598	159045	212913	173449	129650	171898	214113	341551	281395	266539	190931	148518	166942	246520	206154	150553	279681	529797	408743	461162	253172	196562
N-acetyl-L-ornithine	C7H14N2O3	9.42	175.108	26239.6	42964.8	47393.7	66420.9	66924.9	39143.3	55441.2	34825.5	50971.4	50686.4	35720.5	39632.7	35165.2	39400.6	57195.7	50641.3	52753.7	62346.1	43261.1	45471.7	41080.3	34792.2	32470.1	40356.6	52612.8	48238.1	64154	102260	59491.7	96130.7
N-Acetylneuraminic Acid (Neu5Ac)	C11H19NO9	8.96	310.113	8075.76	14401.9	9502.45	13422.2	17900.8	15137	27725.4	16583.4	19902.5	13895.2	16026.2	13236.4	12938.1	170.657	158.803	36697.1	31680.8	33884.1	22199.3	19838	15852.7	17548.1	16711.8	13865.7	19458.7	57951	49214.3	64698.8	38553.8	49018.4
N-ACETYLPUTRESCINE	C6H14N2O	0	131.118	164.05	111.594	705.922	288.877	119.564	159.827	122.007	102.612	121.322	160.049	123.439	106.003	605.541	366.186	103.987	229.532	136.141	167.425	139.406	140.069	143.613	220.55	142.431	150.533	114.267	126.559	103.474	141.511	128.814	122.119
N-acetylspermidine	C9H21N3O	0	188.176	28624	5250.94	1601.88	1244.4	107.875	393.748	542.513	477.314	273.601	369.687	309.371	288.463	354.878	109.356	396.62	129.333	726.698	322.17	786.325	279.467	666.034	388.045	925.302	123.849	811.552	141.693	132.107	177.368	744.39	813.679
N-acetylspermine	C12H28N4O	0	245.234	199.151	111.417	212.496	535.54	235.469	299.033	119.554	167.827	228.515	277.457	355.419	166.48	124.428	230.621	147.117	274.834	292.462	187.894	559.916	146.224	167.872	565.676	163.417	259.635	304.555	152.816	212.653	290.131	186.126	286.03
N-ALPHA-ACETYLLYSINE	C8H16N2O3	9.12	189.123	30618.2	36855.2	36355	45168.6	51783.6	40657.3	65045.5	46443.3	57891.8	45446.2	48536.7	38369.5	38862.5	38533.8	54645.6	67060.2	68287.2	71796.9	48297.5	46536.7	46017.2	51179.3	46144.1	45383.5	61842.6	85395.2	91459.1	127679	70900.4	165023
N-Carbamoyl-L-Aspartate	C5H8N2O5	10.09	177.051	0	0	0	0	0	0	0	0	0	0	0	0	0	0	0	0	0	0	0	0	0	0	0	0	0	0	0	0	0	0
N-carbamyl-L-glutamate	C6H10N2O5	10.6	191.066	4141.63	4392.88	4220.4	4864.21	5368.72	5137.69	6802.58	8219.82	5054.92	4431.38	5752.98	5213.75	4814.08	5497.41	5530.3	8554.38	7398.1	7499.7	1922.59	6245.15	5019.99	5712.7	5390.12	3260.96	4184.89	8676.24	8407.62	11923.2	2867.94	7944.41
N-Formyl-L-Tyrosine	C10H11NO4	3.73	210.076	404.666	927.63	573.661	1548.36	1521.5	1354.8	1444.75	117.875	1394.13	964.77	966.133	65.6309	401.293	681.803	1697.55	282.136	98.2105	837.502	461.634	515.109	501.76	3501.74	495.74	2183.99	1519.35	1300.19	903.77	713.91	638.157	1008.36
N-Glycolylneuraminic acid (Neu5Gc)	C11H19NO10	9.67	326.108	2152.2	3797	3215.58	2647.63	4114.82	9923.92	13727.7	10184.4	11982	5293.97	4624.1	3889.3	3219.73	688.585	1217.45	17327.5	12377	27437.3	19408.5	8365.44	8525.05	7179.04	7647.81	6058.53	6463.53	31741.6	23952.5	68473.9	38609.3	81383.2
NAD+	C21H27N7O14P2	10.54	664.116	427.335	11653.2	9798.73	18965.2	19507.3	7370.89	17030.9	5825.57	18627.1	16252.7	5403.7	12155.4	12013.7	0	0	7064.01	13583.1	4778.4	128.239	4453.78	12333.9	23989.1	9012.24	24542.6	26557	2639.18	7793.41	5355.85	651.853	1288.11
NADH	C21H29N7O14P2	9.76	666.132	118.31	2431.02	1088	1659.22	2111.98	886.73	1057	0	1653.62	694.958	517.969	1021.25	848.735	0	0	218.497	178.657	0	0	0	1505.74	1678.67	326.136	3073.39	2199.17	47.8588	115.768	378.004	87.5485	61.9984
NADP+	C21H28N7O17P3	9.78	744.083	0	0	0	0	0	0	0	0	0	0	0	0	0	0	0	0	0	0	0	0	0	0	0	0	0	0	0	0	0	0
NADPH	C21H30N7O17P3	0	746.098	234.855	3345	963.782	4040.86	4135.4	7796.13	2853.95	0	6043.72	446.88	2361.23	5684.39	678.475	0	0	0	376.839	0	0	0	6101.08	4617	562.184	16151.8	2673.68	114.882	0	0	0	0
Ng_NG-dimethyl-L-arginine	C8H18N4O2	13	203.15	0	0	0	0	0	0	0	0	0	0	0	0	0	0	0	0	0	0	0	0	0	0	0	0	0	0	0	0	0	0
Niacinamide	C6H6N2O	7.75	123.055	0	0	0	0	0	0	0	0	0	0	0	0	0	0	0	0	0	0	0	0	0	0	0	0	0	0	0	0	0	0
Nicotinamide mononucleotide (NMN)	C11H16N2O8P	6.9	336.072	0	0	0	0	0	0	0	0	0	0	0	0	0	0	0	0	0	0	0	0	0	0	0	0	0	0	0	0	0	0
Nicotinamide ribotide	C11H15N2O8P	9.89	335.064	0	0	0	0	0	0	0	0	0	0	0	0	0	0	0	0	0	0	0	0	0	0	0	0	0	0	0	0	0	0
Nicotinic acid	C6H5NO2	0	124.039	175.276	1349.78	190.306	125.513	484.477	161.121	103.895	243.866	209.449	409.584	473.596	118.89	454.657	322.922	434.225	197.634	139.554	162.005	125.89	135.684	121.839	187.91	201.565	102.331	115.2	225.169	127.371	267.231	180.951	111.526
Nicotinic acid mononucleotide (NaMN)	C11H15NO9P	9.84	337.056	184.134	215.155	0	0	0	0	103.191	174.471	0	0	0	0	0	0	0	0	291.324	0	102.585	0	0	0	0	0	0	0	0	0	451.844	0
Norepinephrine	C8H11NO3	2.95	170.081	0	147.397	0	0	231.889	0	351.358	124.921	0	0	204.476	0	0	0	174.238	432.433	740.485	457.47	139.125	205.418	162.287	316.249	0	111.655	405.066	185.977	297.547	151.905	142.601	0
NORMETANEPHRINE	C9H13NO3	7.34	184.097	19024.8	17890.5	15343.8	17979.6	19060.9	18874.3	18917.7	13669.4	18650.8	14033.6	17806.6	17119.7	16414.6	17110.9	19716.7	17113.4	14294.3	17115.3	19900.6	12743.2	18222.4	14672.2	19172.2	18330.7	14985.3	17561.9	16263.6	20045.9	17257.4	18180.7
O-Acetyl-L-serine	C5H9NO4	9.95	148.06	9150046	10500000	9111591	10200000	10800000	9691430	11300000	10500000	10700000	9327987	10700000	10100000	9285632	9044328	10600000	11900000	11800000	11400000	10400000	10800000	10400000	10600000	10500000	9188545	10400000	12800000	12600000	12600000	10800000	11100000
O-PHOSPHOETHANOLAMINE	C2H8NO4P	10.91	142.026	524519	751378	592264	767071	997188	758047	1.26257e+06	1.01854e+06	1.07866e+06	866854	859134	706683	738890	568680	1.06895e+06	1600054	1456358	1.36194e+06	925535	1.06558e+06	944486	1.11791e+06	1.00464e+06	875309	1.09656e+06	1.99968e+06	1.93131e+06	2.13557e+06	1.23161e+06	1.29353e+06
O-SUCCINYL-L-HOMOSERINE	C8H13NO6	8.94	220.082	5375.77	8500.17	3862.49	10507.6	12606.4	6679.92	12697.9	7733.32	8855.27	6005.24	8142	6450.1	2904.18	4951.09	9509.79	12406.5	6599.01	12670.8	7667.1	8444.06	3237.16	7694.29	6685.83	5489.35	9175.96	16101.9	14170.3	18499.4	7266.95	9664.21
Octulose-1_8-bisphosphate (OBP)	C8H18O14P2	9.33	401.024	250.212	0	108.314	0	0	0	0	0	0	0	0	0	0	0	0	0	0	0	0	0	0	0	0	151.022	0	0	0	0	0	0
Octulose-monophosphate	C8H17O11P	6.13	321.058	0	0	0	0	0	0	0	0	0	0	0	0	0	0	0	0	0	0	0	0	0	0	0	0	209.619	0	0	0	0	0
Oleic acid	C18H34O2	0	283.263	138.376	188.968	140.06	110.345	104.182	330.745	105.561	150.79	241.621	104.583	285.139	210.881	236.866	101.947	1909.17	254.778	152.996	174.965	119.659	239.286	244.66	171.667	282.756	291.072	159.431	163.999	235.006	171.389	128.796	117.495
ORNITHINE	C5H12N2O2	13.56	133.097	20475.3	29396.9	31086.2	36662.1	34770.5	22557.9	30337.2	25008.8	30906.6	27083.1	32735.9	28263.3	23331.7	39186.9	32989.6	45388.5	55322.2	53429.6	33230.7	34647.3	26694	22407.3	22461.8	21213.2	34592.2	52505.4	56158.2	91558.7	43110.7	57321.9
Orotic acid	C5H4N2O4	3.35	157.024	0	0	0	0	0	0	0	0	0	0	0	0	0	0	0	0	0	0	0	0	0	0	0	0	0	0	0	0	0	0
Orotidine-5-P	C10H13N2O11P	6.58	369.033	0	0	0	0	0	0	197.098	0	0	0	223.811	0	0	0	0	0	0	0	0	356.289	0	355.316	0	0	0	180.304	344.554	0	0	0
Oxalacetic acid	C4H4O5	3.11	133.013	0	0	0	0	0	0	0	0	0	0	0	0	0	0	0	0	0	0	0	0	0	0	0	0	0	0	0	0	0	0
Oxamic acid	C2H3NO3	5.43	90.0186	0	0	0	0	0	0	0	0	0	0	0	0	0	0	0	0	0	0	0	0	0	0	0	0	0	0	0	0	0	0
p-Aminobenzoic acid	C7H7NO2	10.25	138.055	49673.6	59674.5	53783.9	53142.2	63993.5	84213.2	89563.5	38193.9	50914.2	53822.3	66919.5	51406.2	55457.6	46993.8	68109.8	61974.5	91231.6	60507.7	36228.8	37610.8	116233	95618.8	63841.1	73409.2	114816	93177.5	97232.7	141909	74463.9	49358.9
p-Hydroxybenzoate	C7H6O3	2.74	139.039	136.073	343.418	178.931	153.762	0	192.231	690.694	0	336.372	313.772	110.868	280.174	449.748	0	131.908	244.356	128.49	0	158.377	111.142	321.307	0	293.201	0	124.447	0	395.777	564.629	238.881	249.333
Palmitic acid	C16H32O2	0	257.248	1206.08	2933.62	2049.85	2879.93	3067.2	1520.67	2718.34	1673.16	2118.93	1578.45	1271.28	1962.24	1607.88	1859.09	2219.36	3335.36	2096.12	1845.67	1078.69	2628.49	2108.25	1774.66	1816.85	1435.23	2075.21	2206.32	2072.71	1371.2	753.442	0
Pantothenic acid	C9H17NO5	4.85	220.118	0	0	0	0	0	0	0	0	0	0	0	0	0	0	0	0	0	0	0	0	0	0	0	0	0	0	0	0	0	0
Phenol Red	C19H14O5S	5.87	355.063	0	0	0	0	0	0	0	0	0	0	0	0	0	0	0	0	0	0	0	0	0	0	0	0	0	0	0	0	0	0
Phenyllactic acid	C9H10O3	2.11	167.07	184457	142147	151463	112619	146173	176723	143978	134557	138493	138419	158866	143368	164608	136460	160895	144512	160152	90629.4	166678	113511	150475	117573	150866	134160	105677	122483	148375	141702	177279	164283
Phenylpropiolic acid	C9H6O2	7.55	147.044	17281.9	21654.2	20652.4	22906	23110.9	14628.6	19916.2	15955.8	20036.8	16263.9	22890.5	22207.6	20186.6	23373.9	23582.5	24624.3	22977.6	24082.5	18177.8	24171.5	16150.3	20262.4	19464.1	21340.1	24631.1	30686.8	29138.3	28665.1	20639.7	37271.6
Phenylpyruvic acid	C9H8O3	7.66	165.055	282715	359393	343505	397791	403218	250076	341095	270025	343898	281992	390858	381931	344954	398247	389023	423782	385848	404789	307596	397170	273670	332011	321867	342954	398947	451582	487897	436408	344051	598122
PHOSPHOCREATINE	C4H10N3O5P	10.49	212.043	14862.5	22074.7	13079.2	16410.1	13284.6	9740.1	33058.4	14761.9	32033.4	31207.7	13383.2	14861.6	17306.7	7290.54	11075.4	12856.3	18871.4	16308	2998.34	10820.6	14303.7	60806.4	58470.7	44693.7	52193.7	5894.01	12055.3	13452.9	2448.95	4954.3
Phosphoenolpyruvic acid	C3H5O6P	10.53	168.99	0	0	0	122.276	0	0	0	0	0	0	0	0	0	0	0	0	0	0	0	0	0	0	0	0	0	0	0	0	0	0
Phosphorylcholine	C5H15NO4P	2.15	185.081	76920.2	61946.5	79974.7	78078.9	70129.1	67132.2	73173.3	61672.5	82488.8	67185.1	81110.6	67409	75912.6	57339.9	77366.1	69715.7	78080.1	71619.3	64393.3	53548	64204.6	67570.9	66332.2	77139.7	67512.5	60085.3	66502.6	71995.7	73027.9	76389.6
PIPECOLIC ACID	C6H11NO2	13.53	130.086	0	0	0	0	0	0	0	0	0	0	0	0	0	0	0	0	0	0	0	0	0	0	0	0	0	0	0	0	0	0
ppGpp	C10H12N5O17P4	8.94	598.925	0	0	0	0	0	0	0	0	0	0	0	0	0	0	0	0	0	0	0	0	0	0	0	0	0	0	0	0	0	0
Prephenic acid	C10H10O6	3.73	227.055	484.143	694.587	881.313	0	305.895	80.8831	194.031	186.416	38.2213	0	1143.43	336.832	441.193	0	0	0	561.113	0	343.623	193.825	0	0	0	109.744	249.447	518.03	0	530.438	189.869	0
Propionyl-CoA	C24H40N7O17P3S	0	824.149	368.524	0	0	0	0	0	0	0	0	0	0	0	0	0	0	0	0	0	0	0	0	0	0	0	0	0	0	0	0	0
Prostaglandine E2	C20H32O5	1.47	353.232	0	0	487.575	328.018	1030.88	115.419	1135.45	540.612	122.236	224.846	0	0	0	1155.43	398.816	918.9	402.355	180.223	294.714	779.494	233.219	961.006	1155.8	145.6	111.973	762.704	986.098	763.171	138.122	726.504
PRPP	C5H13O14P3	10.38	390.959	0	0	0	0	0	0	0	0	0	0	0	0	0	0	0	0	0	0	0	0	0	0	0	0	0	0	0	0	0	0
PURINE	C5H4N4	7.75	121.051	0	0	0	0	0	0	0	0	0	0	0	0	0	0	0	0	0	0	0	0	0	0	0	0	0	0	0	0	0	0
Putrescine	C4H12N2	0	89.1073	193.488	116.317	0	0	0	0	0	0	0	0	0	0	0	0	0	0	0	0	0	0	0	0	0	0	0	0	0	0	0	0
Pyridoxal 5-P	C8H10NO6P	6.97	248.032	0	0	0	0	0	0	0	0	0	0	0	0	0	0	0	0	0	0	0	0	0	0	0	0	0	0	0	0	0	0
PYRIDOXAMINE	C8H12N2O2	4.62	169.097	0	0	0	0	102.424	0	0	179.84	0	0	0	0	0	0	0	322.324	0	136.852	0	117.049	0	189.552	101.489	0	0	123.192	167.429	161.868	0	203.902
PYRIDOXINE	C8H11NO3	2.95	170.081	0	147.397	0	0	231.889	0	351.358	124.921	0	0	204.476	0	0	0	174.238	432.433	740.485	457.47	139.125	205.418	162.287	316.249	0	111.655	405.066	185.977	297.547	151.905	142.601	0
Pyroglutamic acid	C5H7NO3	9.96	130.05	4.32313e+06	5859299	5598561	6.60527e+06	7.12513e+06	5202928	6.76594e+06	6.08335e+06	6282543	5456332	5.78026e+06	5682409	5413979	6.41816e+06	6881450	8406175	8748009	7.88792e+06	7368061	7790166	6011912	7.38112e+06	6591315	6.16255e+06	6.8159e+06	8325789	8388287	8550526	7656480	7095010
Pyrophosphate	H4O7P2	10.44	178.951	0	0	0	0	0	0	0	0	0	0	0	0	0	0	0	0	0	0	0	0	0	0	0	0	0	0	0	0	0	0
Pyruvate	C3H4O3	7.75	89.0233	0	0	0	0	0	0	0	0	0	0	0	0	0	0	0	0	0	0	0	0	0	0	0	0	0	0	0	0	0	0
Quinic Acid	C7H12O6	7.21	193.071	0	0	0	0	0	0	0	0	0	0	0	0	0	0	0	0	0	221.529	0	0	0	0	157.651	0	0	0	418.914	231.188	1176.79	0
Quinolinic acid	C7H5NO4	8.41	168.029	23771.5	30553	24323.6	11339.7	26174.5	12392.6	12697.8	4211.4	13113.3	13519.8	37238.6	32415.9	6990.72	216.237	0	16551.6	3309.46	10194.8	9836.55	16971	8942.94	34833.8	13727.2	23147.7	25234.8	14390	23943.7	7393.74	4726.63	9196.49
RIBOFLAVIN	C17H20N4O6	4.35	377.146	5884.92	10343.6	12864.3	14914.5	4467.48	4501.1	7578.6	3984.65	6057.91	5577.65	10042.8	9373.85	6353.43	29336.5	285.522	10757.7	13820.8	14108	13415.3	6982.58	4264.49	6087.48	5250.96	1564.93	5818.79	12505	13027.5	13908.6	11414.9	16485.2
Ribonolactone	C5H8O5	9.43	149.044	0	0	0	0	0	0	0	0	0	0	0	0	0	0	0	0	0	0	0	0	0	0	0	0	0	0	0	0	0	0
Ribose 5-P	C5H11O8P	10.36	231.026	0	0	0	0	191.641	164.872	2015.29	375.445	564.811	174.092	383.59	446.548	278.77	285.343	242.657	1067.76	1018.56	1006.26	809.907	844.09	136.06	176.42	423.414	55.6956	237.659	1405.26	1333.65	1263.06	1192.59	1700.62
Ribulose 1_5-2P	C5H12O11P2	10.01	310.993	1324.47	1131.29	1070.33	1407.35	1113.59	665.287	391.016	1012.77	786.368	653.533	1617.09	1752.38	1230.41	47.2154	33.9402	1056.15	999.442	1971.28	2651.88	2186.16	754.016	879.506	1289.77	912.417	483.649	1291.37	1261.11	1207.56	1800.56	2190.85
S-2-Aminoethyl-L-cysteine	C5H12N2O2S	7.83	165.069	0	0	0	0	0	0	0	0	0	0	0	0	0	0	0	0	0	0	0	0	0	0	0	0	0	0	0	0	0	0
S-Adenosyl-L-homocysteine	C14H20N6O5S	10.23	385.129	91071	110467	102134	105032	108233	47367.2	55294.3	45609.3	60569.8	61495.4	114720	125755	112926	87456.8	102726	99539.4	68758	70039.4	73115.6	89622.1	47792.4	64445.6	53695.4	66049.3	68385.8	82339.4	73513.6	62986.6	59470.9	106487
S-adenosyl-L-methioninamine	C14H23N6O3S	0	356.163	0	205.103	151.144	123.829	245.722	227.753	482.126	390.876	270.126	367.482	174.945	110.186	174.96	114.584	647.344	729.577	612.456	844.345	208.54	313.294	203.406	391.701	319.664	413.225	350.979	157.193	1211.95	153.634	486.057	355.691
S-Adenosyl-L-methionine	C15H22N6O5S	11.51	399.145	0	941.908	662.156	0	942.845	0	0	0	0	0	0	852.309	0	124.227	0	0	0	0	890.581	0	0	0	2149.48	1885.66	0	0	0	0	1430.91	0
S-Lactoylglutathione	C13H21N3O8S	10.56	380.112	878.469	1624.87	2105.35	3146.07	2057.14	1902.37	1673.89	1255.59	2019.42	1546.33	1296.85	1664.43	2012.18	3454.38	2556.17	1656.45	1404.88	1444.43	752.719	1262.04	3560.27	3545.96	2433.4	3362.84	2848.33	2014.08	1620.28	2216.2	511.629	172.737
S-ribosyl-L-homocysteine	C9H17NO6S	1.89	268.085	533.298	639.605	792.327	44.6364	63.0359	13.5759	42.986	541.263	33.761	0	742.358	1108.02	1350.61	23.7132	18.0867	108.7	10.9165	0	1227.87	162.901	31.3757	8.56726	116.607	0	32.2398	77.566	20.0053	58.816	916.222	0
SAICAR	C13H19N4O12P	4.88	455.081	0	0	0	0	0	0	0	0	0	0	0	0	0	0	0	0	0	0	0	0	0	0	0	0	0	0	0	0	0	0
SALICYLIC ACID	C7H6O3	1.77	139.039	5052.11	4344.89	5781.24	4119.3	4357.28	6521.98	3968.63	1867.51	4128.84	4431.21	4666.82	4325.91	4970.65	7550.65	6636.56	4010.3	4076.47	1893.19	3028.56	1302.02	5428.65	4264.39	4811.91	4314.37	3905.35	3798.96	4897.91	3356.22	4037.39	12342.5
Salicyluric acid	C9H9NO4	5.23	196.06	0	0	0	0	0	0	230.26	0	0	0	0	0	0	0	0	0	0	0	0	0	0	0	0	0	0	169.601	0	0	0	0
SARCOSINE	C3H7NO2	4.85	90.055	0	0	0	0	0	0	0	0	0	0	0	0	0	0	0	0	0	0	0	0	0	0	0	0	0	0	0	0	0	0
Sedoheptulose 1_7-bisphosphate (SBP)	C7H16O13P2	9.86	371.014	0	0	0	0	0	107.102	0	271.094	109.342	205.717	0	0	154.891	185.446	100.981	135.757	124.745	0	0	214.171	0	133.588	172.923	0	129.737	272.494	255.944	0	0	0
Sedoheptulose-1-P	C7H15O10P	10.06	291.048	0	0	0	0	0	0	0	201.211	233.131	237.512	251.257	112.78	0	0	230.151	150.694	172.885	0	0	221.267	189.653	235.396	247.055	0	152.251	121.654	224.276	143.217	0	0
Sedoheptulose-7-P	C7H15O10P	10.65	291.048	0	0	0	0	0	0	0	0	0	0	0	0	0	0	0	0	0	0	0	0	0	0	0	0	0	0	0	0	0	0
Shikimate-3-P	C7H11O8P	10.25	255.026	1701.35	1589.65	1016.66	1475.29	2597.16	271.21	1139.84	449	642.921	369.32	1693.71	1027.04	788.72	263.136	508.063	2361.71	1820.22	1562.31	423.175	1377.37	574.172	1016.62	1157.31	735.932	961.064	2948.82	2582.76	3108.23	510.994	1325.78
Shikimic acid	C7H10O5	2.17	175.06	0	0	0	0	0	0	0	0	0	0	0	0	0	0	0	0	0	0	0	0	0	0	0	0	0	0	0	0	0	0
SPERMIDINE	C7H19N3	0	146.165	11297.7	10777.5	8902.36	6839.54	5829.92	3307.17	3536.87	2157.1	1407.22	1564.64	886.217	825.353	651.134	616.134	622.637	910.031	990.022	1105.93	787.212	743.885	944.2	1094.26	1156.3	1637.2	1397.31	1777.44	1660.8	1180.87	1089.65	1147.93
SPERMINE	C10H26N4	18.78	203.223	0	0	0	0	0	0	0	0	0	0	0	0	0	0	0	0	0	0	0	0	0	0	0	0	0	0	0	0	0	0
SPHINGANINE	C18H39NO2	18.8	302.305	0	0	0	0	0	0	0	0	0	0	0	0	0	0	0	0	0	0	0	0	0	0	0	0	0	0	0	0	0	0
Stearic acid	C18H36O2	1.66	285.279	0	0	0	0	0	0	0	0	0	0	0	0	0	0	0	0	0	0	0	0	0	0	0	0	0	0	0	0	0	0
Succinic acid	C4H6O4	8.48	119.034	0	0	0	0	0	0	0	0	0	0	0	0	0	0	0	0	0	0	0	0	0	0	0	0	0	0	0	0	0	0
Succinic acid semialdehyde	C4H6O3	7.78	103.039	4097.87	2386.04	1832.78	1819.2	2217.62	2994.56	1853.56	2066.59	3886.01	1726.51	2937.49	1372.07	1806.65	2581.97	1340.09	1432.66	1382.86	1754.93	1927.61	1847.53	1822.2	1778.83	2414.29	2118.3	1794.58	1186.34	1428.43	1745.57	2025.21	1897.68
Succinyl-CoA	C25H40N7O19P3S	0	868.139	148.811	501.612	142.042	444.366	0	248.789	203.308	0	0	0	261.484	127.771	0	0	0	118.335	312.936	0	0	107.911	0	147.72	0	0	0	133.886	0	164.466	134.551	0
TAURINE	C2H7NO3S	7.49	126.022	427067	531294	514437	628501	610757	501771	695062	543238	596407	576739	556439	521536	559953	588250	713539	798479	755653	676260	555642	667083	599136	775511	616047	621683	728613	860439	870232	812466	596334	553067
taurocholic acid	C26H45NO7S	0	516.299	125.375	303.122	226.856	217.144	119.502	155.833	142.493	111.258	122.022	108.081	180.603	973.307	2181.88	601.535	360.179	229.782	127.445	307.555	184.162	114.663	289.666	101.348	1336.89	202.467	216.812	117.687	3298.23	135.458	334.203	154.402
taurodeoxycholic acid	C26H45NO6S	1.98	500.304	273.054	559.389	0	0	0	349.441	245.993	25.3932	0	0	0	194.286	0	427.773	2070.03	193.943	31.2169	202.17	1105.6	0	170.83	127.903	0	0	0	0	0	226.239	66.1826	0
TDP(dTDP)	C10H16N2O11P2	8.49	403.03	0	0	0	0	0	0	0	0	0	0	0	0	0	0	0	0	0	0	0	0	0	0	0	0	0	0	0	0	0	0
Thiamine	C12H16N4OS	10.59	265.112	0	0	0	0	0	0	0	0	0	0	0	0	0	167.234	0	0	0	0	0	0	0	0	0	0	0	0	0	0	0	0
Thiamine pyrophosphate	C12H19N4O7P2S	9.65	426.052	54755.2	0	0	50401	0	0	0	0	0	0	0	537.731	0	0	0	0	627.422	253.151	128.634	132.486	0	0	0	0	0	0	0	0	0	749.326
Thiamine-phosphate	C12H17N4O4PS	8.78	345.078	0	0	0	0	0	0	162.817	158.152	0	0	0	0	0	0	0	0	148.499	0	0	0	0	0	0	0	0	135.534	234.718	0	0	0
THYMIDINE	C10H14N2O5	2.75	243.098	119.561	379.639	161.831	104.721	0	0	134.749	469.374	0	246.197	0	0	0	134.735	0	0	0	0	154.137	468.251	370.945	0	0	0	0	0	109.206	0	0	0
THYMINE	C5H6N2O2	10.04	127.05	237.462	240.773	231.223	103.352	271.596	175.752	406.115	386.252	292.628	142.012	185.381	442.605	354.453	219.685	173.986	174.962	106.404	400.026	213.235	450.876	425.48	359.394	436.939	117.508	412.92	359.073	205.695	153.936	347.6	304.484
Trehalose-6-P	C12H23O14P	7.65	423.09	0	0	170.55	0	0	0	0	0	0	0	0	0	225.035	0	0	0	0	0	0	0	0	0	0	0	0	0	0	0	0	0
Trehalose-Sucrose	C12H22O11	9.59	343.123	0	0	0	0	0	0	0	0	0	0	0	0	0	0	0	0	0	0	0	0	0	0	0	0	0	0	0	0	0	0
TTP(dTTP)	C10H17N2O14P3	4.92	482.997	0	0	0	0	0	0	0	0	0	0	0	0	0	0	0	0	0	0	0	0	0	0	0	0	0	0	0	0	0	0
UDP	C9H14N2O12P2	10.44	405.009	73017.7	97786.8	60330.1	83406.8	94594.4	58608.7	58936	22279.2	34341.7	36091.3	94100.2	81051.9	68237	931.23	1558.27	38584.7	69385.9	44283.9	27359.7	37183.8	72944	85068.2	60678.6	62074.1	63268.4	62318	70580.9	72345.2	43712.9	15338.9
UDP-glucose	C15H24N2O17P2	10.43	567.062	815.871	1123.37	882.238	1438.09	809.443	417.619	1390.1	25.3625	970.344	644.729	546.02	490.03	597.876	78.838	38.9135	69.5888	45.247	0	15.2813	0	462.316	2813.3	257.043	2633.36	3244.61	168.624	296.14	325.551	0	0
UDP-hexose	C15H24N2O17P2	10.43	567.062	815.871	1123.37	875.527	1438.09	809.443	417.619	1390.1	25.3625	970.344	644.729	546.02	490.03	597.876	0	0	0	0	0	0	0	462.316	2813.3	257.043	2633.36	3244.61	168.624	296.14	325.551	0	0
URACIL	C4H4N2O2	4.54	113.035	0	0	0	0	0	0	0	0	0	0	0	0	0	0	0	0	0	0	0	0	0	0	0	0	0	0	0	0	0	0
Urea	CH4N2O	4.43	61.0396	0	0	0	0	0	0	0	0	0	0	0	0	0	0	0	0	0	0	0	0	0	0	0	0	0	0	0	0	0	0
Uric acid	C5H4N4O3	7.32	169.036	0	0	0	0	0	0	0	0	0	0	0	0	0	0	0	0	0	0	0	0	0	0	0	0	0	0	0	0	0	0
URIDINE	C9H12N2O6	3.92	245.077	0	0	0	0	0	0	0	0	0	0	0	0	0	0	0	0	0	0	0	0	0	0	0	0	0	0	0	0	0	0
URIDINE 5'-DIPHOSPHOGLUCURONIC ACID	C15H22N2O18P2	11.78	581.042	0	0	0	0	0	0	0	0	0	0	0	0	0	0	0	0	0	0	0	0	0	0	0	0	0	0	0	0	0	0
Uridine 5'-monophosphate	C9H13N2O9P	7.81	325.043	0	0	0	0	0	0	0	0	0	0	0	0	0	0	0	0	0	0	0	0	0	0	0	0	0	0	0	0	0	0
URIDINE DIPHOSPHATE-N-ACETYLGLUCOSAMINE	C17H27N3O17P2	10.26	608.089	488.835	114.995	89.0557	0	0	318.739	118.694	247.964	371.776	309.549	142.271	68.8728	0	28.391	0	198.469	932.35	386.932	566.16	412.282	399.72	231.565	160.07	164.986	104.979	654.888	647.14	764.511	274.979	0
UTP	C9H15N2O15P3	12.5	484.976	0	0	0	0	0	0	0	0	0	0	0	0	0	0	0	0	0	0	0	0	0	0	0	0	0	0	0	0	0	0
Vanillic acid	C8H8O4	8.85	169.05	0	0	0	0	0	0	0	0	0	0	0	0	0	0	0	0	0	0	0	0	0	0	0	0	0	0	0	0	0	0
XANTHINE	C5H4N4O2	4.56	153.041	343.124	1533.72	573.652	1000.18	3486.59	0	0	0	0	0	3979.25	1721.5	2076.18	0	2751.39	6281.6	4628.72	9787.17	741.113	2969.21	0	0	0	0	0	11055.4	12400.9	24605.5	4662.83	21683.4
XANTHOSINE	C10H12N4O6	4.64	285.083	6414.12	8303.42	5298.94	7500.17	14200.4	827.457	2267.46	1290.87	2914.3	1491.31	15034.7	10180.9	8731.93	0	0	18176	19012.7	25226.9	8004.25	14368.7	702.578	2748.64	2203.38	1472.91	1946.56	28943.2	28952.4	49456	17558.1	48946.1
Xanthosine-5-P	C10H13N4O9P	10.31	365.049	203.469	442.16	761.731	1332.26	819.39	0	691.131	252.154	412.547	94.7655	846.16	1204.28	1668.14	3158.26	800.753	346.532	2793.9	1076.11	0	327.85	274.877	2004.74	1814.58	637.904	273.664	488.764	1588.5	820.926	0	1580.45
XANTHURENIC ACID	C10H7NO4	2.13	206.045	0	0	0	0	0	0	0	0	0	0	0	245.433	0	0	0	0	0	0	0	0	0	0	476.067	137.053	0	0	0	0	0	0
XYLOSE	C5H10O5	7.75	151.06	0	0	0	0	0	0	0	0	0	742.924	0	0	0	0	708.11	0	0	0	340.516	0	0	0	0	0	0	0	0	1748.23	0	0
Xylulose-5-P	C5H11O8P	10.36	231.026	0	0	0	0	191.641	164.872	2015.36	375.445	564.811	174.092	383.59	446.548	278.77	285.343	242.657	1067.76	1018.56	1006.26	815.826	844.09	136.06	176.42	423.414	0	237.659	1405.26	1333.65	1263.06	587.592	1700.62

## Sheet: Metabolites with Signal Peak
Name	Formula	RT	m/z	Sample 1	Sample 2	Sample 3	Sample 4	Sample 5	Sample 6	Sample 7	Sample 8	Sample 9	Sample 10	Sample 11	Sample 12	Sample 13	Sample 14	Sample 15	Sample 16	Sample 17	Sample 18	Sample 19	Sample 20	Sample 21	Sample 22	Sample 23	Sample 24	Sample 25	Sample 26	Sample 27	Sample 28	Sample 29	Sample 30
1-Methyl-Histidine	C7H11N3O2	10.25	170.092	16961.2	20556.4	18776.3	23114.9	18953.5	26710.4	42317.6	48723.9	36144.9	25894.3	11159.5	14148.8	12699.9	15845.1	16881.6	45583.3	39198.1	48851.4	24866	31956.8	26565.2	25553.2	24628.3	23271.8	27289.6	46369.7	41342.6	57586.9	36888.8	75042.8
1-METHYLADENOSINE	C11H15N5O4	9	282.12	2569.33	3065.85	1820.96	0	1357.85	777.247	3082.91	638.961	2486.12	1596.53	9126.73	4730.36	0	0	0	3751.96	317.876	1873.33	765.098	4191.08	0	7939.22	2885.34	1824.15	4716.61	6482.19	6987.24	3417.68	397.774	4674.79
1-Pyrroline-5-carboxylic acid (P5C)	C5H7NO2	9.06	114.055	1389.03	2376.69	1295.7	1745.37	2384	1615.99	3477.92	2326.71	1852.74	1747.94	1773.62	2023.75	1521.72	1695.73	2252.48	3173.77	2299.82	3123.11	1406.11	1570.64	1143.54	2551.68	1740.05	1254.44	2923.37	4729.91	4181.41	4597.12	2040.84	2212.65
2-Aminooctanoic acid	C8H17NO2	10.27	160.133	5.50716e+06	5486429	5769706	3.89889e+06	4.5337e+06	8.1365e+06	8735654	9515206	9736815	8515350	6386954	6.38391e+06	6179044	6199405	4798078	7.91474e+06	8012265	5.43636e+06	7.15502e+06	7007077	7.80034e+06	8.0249e+06	8811880	7.59407e+06	7.64854e+06	8174239	8500229	4.48783e+06	6.86018e+06	4417459
2-Deoxyglucose-6-P	C6H13O8P	10.1	245.042	223.119	64.8494	48.802	0	2094.17	2707.8	3024.65	4220.09	3982.15	3483.3	3862.35	4223.55	4068	4183.09	4101.62	5426.34	5555.89	6339.66	6335.85	6664.91	3649.48	4724.52	4858.4	4508.88	3902.32	5680.69	6007.96	5610.68	6544.76	5730.13
2-Keto-isovalerate	C5H8O3	6.49	117.055	227.981	103.866	445.888	360.144	266.436	264.573	733.095	325.785	274.775	233.609	270.485	108.545	215.252	209.476	345.268	329.176	502.899	202.81	204.699	209.173	643.737	747.064	450.348	566.152	155.47	213.46	210.41	201.156	946.694	1895.23
2-Oxo-4-methylthiobutanoate	C5H8O3S	9.82	149.027	29264.4	37831.8	33274.3	42122.8	47972	29746.6	34525.4	23842.3	29874.3	31228.3	46599.3	36455.9	27075.5	43840.7	50485.9	25795.5	21325.5	23135.8	17180.2	29380.7	37314.5	26413.9	25991.7	37762.3	43740.8	34569.1	28330.7	39223.4	19121	89271.9
3-2-Hydroxyethylindole	C9H9NO	9.94	148.076	226329	340649	324733	386907	430719	274446	377933	319949	351474	292974	321940	315632	299854	15309.2	13925.9	523077	575546	470423	425057	470710	320894	429511	363719	349060	386962	17103.5	540330	547349	435373	389797
4-Guanidinobutanoic acid	C5H11N3O2	9.53	146.092	53543.5	85054	35470.9	26133.2	47939	78807.7	43595.4	72514.5	56381.1	67198.4	62431.4	53987.6	40896.6	42811.7	25597.8	32269.3	36912.3	36272.7	48059	11573.8	39451.8	32571.1	45231.7	52138.1	23003.3	29241.8	12029.5	18514.6	18708	43799.5
4-Hydroxy-L-glutamic acid	C5H9NO5	10.31	164.055	233.385	194.121	150.296	156.73	391.079	641.368	1242.37	493.209	367.568	983.269	250.85	82.9753	166.748	22.6645	803.855	293.578	455.873	44.4969	24.2078	43.7631	973.577	1251.3	389.94	681.243	1123.22	611.644	447.317	707.604	0	20.3161
4-Pyridoxic acid	C8H9NO4	10.21	184.06	503.441	3332.82	1127.7	5792.82	6291.51	631.26	3039.59	279.429	1471.19	782.261	1360.23	2029.69	2059.18	5431.88	3047.3	7417.12	20123.9	6017.22	3266.17	2442.37	1159.06	3663	2406.7	1680.41	2810.29	9810.52	3678.72	7112.68	3110.33	3657.71
4-Quinolinol	C9H7NO	5.99	146.06	36913.6	57461.8	55420.6	59453.1	79787	47331.7	92766.5	68011.4	89971.6	66337.2	66854.9	56347.7	59034	54413.7	86805	146912	113954	110909	70278	86707.2	58771.1	80714	60851.8	61237.2	87870.1	187461	132941	166477	76242	116233
5'-METHYLTHIOADENOSINE	C11H15N5O3S	10.06	298.097	18326.6	26891.7	14165.3	18340.4	24190	11653	11787.9	8014.91	15165.9	11429.9	16685.1	24865.9	17683.2	11858.4	21730.8	22766.6	11353.1	16576.1	9256	30161	15309.1	17818.4	23559.2	18518.1	16392	14750.8	11463.4	8300.58	9244.45	12055.5
5-Formyl-THF	C20H23N7O7	9.49	474.173	0	0	512.195	968.584	433.096	54.2195	31.3089	0	24.7862	41.606	43.5385	21.2486	513.029	0	0	0	81.9344	0	250.246	40.2606	263.451	0	0	619.786	43.7365	0	0	0	905.769	1603.92
5-Hydroxy-3-indoleacetic acid (5-HIAA)	C10H9NO3	6.07	192.066	62517.6	55690.2	72166.1	49821.3	101515	154372	283673	215081	327006	204392	116700	72896.8	112952	44634.6	150162	492404	306020	364153	213471	224974	192400	220737	157902	142149	212768	808555	464134	684437	315862	306965
Acetyl-Carnitine	C9H17NO4	7.74	204.123	21300000	24300000	23200000	23700000	25600000	24000000	26600000	24400000	25200000	24900000	23000000	23000000	22300000	20400000	25400000	25500000	25200000	24600000	23100000	26600000	25800000	26900000	24700000	25300000	26500000	26200000	24900000	25000000	21600000	19200000
Acetyl-CoA	C23H38N7O17P3S	10.05	810.133	0	593.753	12410.6	1411.24	682.056	0	407.605	0	0	0	0	0	2680.98	0	0	0	0	0	0	0	83.0678	1153.32	0	1378.39	1061.28	0	0	0	0	0
ADENINE	C5H5N5	3.71	136.062	152640	151308	166922	151268	212483	249946	398439	350812	273339	169332	178659	151590	135342	93948.6	184691	264260	198896	222341	239912	217150	261887	239805	251884	175900	222220	306726	250239	341848	243483	321691
ADENOSINE	C10H13N5O4	4.15	268.104	734524	346869	544289	117227	350585	1.43102e+06	1.53338e+06	1.58481e+06	834291	448652	393398	271161	289249	527.091	0	567932	255615	337254	773756	172489	1748369	788288	1.06238e+06	536172	574166	937097	215587	492320	888999	222316
Adenosine monophosphate	C10H14N5O7P	10.22	348.07	2188665	1.91078e+06	3.0222e+06	2.0762e+06	2.50922e+06	4604445	5.51168e+06	4726844	4.68453e+06	5.02261e+06	1.70591e+06	1.46663e+06	2.29924e+06	1.75499e+06	3.17399e+06	3.44793e+06	2.63288e+06	1955172	1.6276e+06	1.54258e+06	5066289	4.37339e+06	3.47611e+06	4258795	6019772	3.50378e+06	2709689	2.6581e+06	1578345	943729
ADP	C10H15N5O10P2	10.88	428.037	64351.6	112166	109640	116236	120271	52202.6	63801	11721.8	52874.5	51924.8	83136.1	138785	129187	0	0	20339.8	51598.2	15516.6	9474.52	14932.9	43716.1	120744	22257	122175	111777	35278.7	96210.5	46486.8	17497.6	1339.29
ADP ribose	C15H23N5O14P2	10.21	560.079	539.035	2575.39	48840.5	18354	8952.5	98341.5	282411	62543.5	106492	111382	2333.5	4362.74	47357	0	0	9140.8	131630	37495.5	656.382	7575.08	140800	267157	117590	154332	186798	6453.69	39564.9	65426.2	2778.26	7234.62
Agmatine	C5H14N4	13.91	131.129	740.784	1389.1	877.812	898.75	1021.09	234.773	1363.69	663.253	1032.59	818.457	1752.52	1087.04	871.874	843.213	1032.13	1974.67	1986.51	2405.64	1703.98	2199.12	218.71	787.725	899.894	502.002	967.37	2176.36	1413.43	3252.17	1762.99	2762.66
AICAR	C9H15N4O8P	9.82	339.07	99.1807	225.883	512.25	1436.15	1078.8	1365.08	1488.36	1558.8	644.697	1205.84	924.813	1463.62	1131.12	115.299	308.38	919.974	1140.17	1035.35	1037.05	966.541	703.546	787.624	947.406	637.548	839.163	1232.05	1298.02	1073.18	668.91	640.727
Aminoadipic acid	C6H11NO4	10.19	162.076	130515	176454	117393	155528	172867	127695	182148	155336	161534	138057	207374	162942	130112	121834	189104	186037	164415	195087	149760	134202	170811	189066	170291	152291	203598	231899	220934	288679	185067	164505
Anthranilate	C7H7NO2	10.25	138.055	49673.6	59674.5	53783.9	53142.2	63993.5	84213.2	89563.5	38193.9	50914.2	53822.3	66919.5	51406.2	55457.6	36750.9	68109.8	61974.5	91231.6	60507.7	36228.8	37610.8	116233	95618.8	63841.1	73409.2	114816	93177.5	97232.7	141909	74463.9	50122.3
Arabinose-5-phosphate	C5H11O8P	10.36	231.026	0	0	0	0	191.641	164.872	2014.66	375.445	564.811	174.092	383.59	446.548	278.77	285.343	242.657	1067.76	1018.56	1006.26	190.452	844.09	136.06	176.42	423.414	55.0957	237.659	1405.26	1333.65	1263.06	1775.07	1700.62
Ascorbic acid	C6H8O6	9.19	177.039	717.758	1645.99	2005.44	2380.64	1255.31	872.034	1035.4	1271.12	911.406	1371.19	991.091	1410.25	1706.53	4012.55	1756.57	1562.49	3374.92	1032.82	1184.99	1007.62	1034.33	926.709	1306.4	1055.11	1202.44	1235.97	2422.49	379.509	934.8	925.409
Atrolactic acid	C9H10O3	2.11	167.07	174044	145313	158854	112619	169364	176723	143978	134557	138493	138419	150735	143368	164608	136460	196777	144512	160152	90629.4	166678	113511	150475	117573	150866	134160	105677	147289	148375	168743	177279	164283
BETA-ALANINE	C3H7NO2	9.2	90.055	117306	148567	141300	153064	186572	118984	168774	125915	148647	133318	146188	137128	127814	126589	176204	180453	147502	145969	120834	156948	138216	155126	140718	150991	168692	188161	161850	157674	108790	125969
BETAINE	C5H11NO2	6.75	118.086	18400000	21700000	22200000	21700000	22700000	19500000	23500000	21300000	21400000	20800000	20900000	20800000	19600000	19400000	22200000	24700000	22900000	21500000	19400000	24600000	20400000	23400000	20900000	20800000	23300000	25000000	24600000	22300000	18000000	15700000
Betaine aldehyde	C5H12NO	9.36	103.099	294.128	527.265	601.168	737.82	493.029	563.088	481.34	1031.36	610.061	789.379	870.646	793.39	607.046	687.606	1134.29	1205.28	818.03	1168.4	590.345	869.776	462.217	641.374	950.621	600.161	858.136	1132.62	1130.45	943.778	848.792	816.86
cADP-ribose	C15H21N5O13P2	10.54	542.068	2388.76	1489.86	1699.36	2632.22	2585.18	1979.89	2905.33	1014.12	2666.11	3043.97	1170.25	1746.65	1740.45	0	0	1273.55	1870.41	366.697	0	682.86	2617.17	4840.51	2047.81	3289.47	3403.18	658.295	1616.53	509.296	0	1034.72
cGMP	C10H12N5O7P	9.98	346.055	497.921	414.974	966.211	629.121	610.571	1931.13	0	2026.27	2071.34	2613.47	973.394	1154.44	1209.42	1121.97	875.693	1288.25	522.77	1190.98	464.027	1671	2446.03	1510.75	1972.2	2197.76	2619.92	1177.16	497.781	324.359	194.148	1403.61
Chorismic acid	C10H10O6	3.73	227.055	484.143	694.587	880.065	0	305.895	80.8831	194.031	186.416	38.2213	83.1946	1429.88	760.131	441.193	0	0	1058.13	764.215	174.246	473.54	537.568	111.862	0	36.0628	109.744	249.447	974.787	0	530.438	189.869	756.479
Citraconic acid	C5H6O4	9.43	131.034	60797.3	75064	51893.9	64470.5	65232.7	82065.9	110166	93246.6	97422.6	77430.6	91345.6	74421.4	66775.9	63014.8	75322	105302	99646.2	94596.7	76448.9	64697.2	86277.4	92172	89278.8	71229.7	86319	128201	124561	125990	86459.8	98905.5
CITRULLINE	C6H13N3O3	10.35	176.103	315581	367437	321139	558314	397373	508633	692910	773838	762195	444583	500671	385136	373303	939733	439904	765780	692052	1022403	398511	395491	428870	392383	479876	404683	418536	1.11171e+06	1.10583e+06	1.75367e+06	725043	1.93697e+06
CMP-Neu5Ac	C20H31N4O16P	10.38	615.155	249.374	329.398	300177	516.72	447037	136328	256.308	124768	394887	384937	272257	310185	296719	0	0	359672	431420	285663	0	35237.5	417700	13867.8	429619	415214	548272	183709	483957	22039.8	220752	30305.4
CoA	C21H36N7O16P3S	7.46	768.122	57.1938	3135.25	4028.21	4394.39	3195.79	2889.98	4258.97	4069.34	4309.5	1909.26	4621.03	3095.54	2954.54	0	0	5250.89	7338.93	5686.6	201.216	4683.33	5018.3	3499.78	1687.36	4079.94	5225.16	7760.91	6134.79	6795.7	4108.59	3976.6
CREATINE	C4H9N3O2	9.17	132.077	7113224	8547804	8848041	10200000	8884578	7.83913e+06	8607248	8347663	8596759	8.19222e+06	7.94866e+06	8564580	8896484	11900000	9342902	9267454	11900000	9142757	8526864	8191129	8325807	8468784	8091170	8073057	8701590	9486778	10600000	10100000	9510243	9627643
CYTIDINE	C9H13N3O5	5.95	244.093	176814	196396	184272	224095	215180	186645	419647	277839	233684	145474	343756	233122	247727	0	0	479256	544319	428988	259337	238637	175941	252000	273902	136643	173826	714443	746675	717838	312816	550799
CYTIDINE MONOPHOSPHATE	C9H14N3O8P	10.39	324.059	11227.3	17782.2	13055.3	19279.5	22503.1	17052.5	12733.2	7153.53	9530.71	10018.6	18017.1	25169.6	16265.3	494.127	1088.37	25999	20654.5	15663.2	18517.6	15865.2	20741.8	18434.8	15054.6	19744.6	18887.9	29364	24303.4	30395.1	30832.1	38154.2
DAMP	C10H14N5O6P	9.96	332.075	12418.8	5959.1	7957.73	6418.92	11581.7	8577.91	10541.3	6912.86	9731.44	7850.55	22041.6	6562.58	18084.8	4205.58	5880.27	15848.6	21118.4	10904.9	8066.4	7840.06	7966.55	7343.83	8776.33	6760.83	14458.2	27290.4	22365.3	26736.5	23034.2	108721
DEOXYADENOSINE	C10H13N5O3	1.96	252.109	0	243.144	0	195.991	354.672	457.117	1360.94	903.257	777.274	705.015	0	0	589.831	0	0	1885.03	2087.97	1744.27	1371.06	1668.96	0	1011.82	1027.01	363.522	501.064	2070.32	1782.15	2219.76	1309.79	238.705
DEOXYGUANOSINE	C10H13N5O4	3.94	268.104	734524	346869	544289	117227	350585	1.43102e+06	1.53338e+06	1.58481e+06	834291	448652	393398	271161	289249	206.081	0	567932	255615	337254	773756	172489	1748369	788288	1.06238e+06	536172	574166	937097	215587	492320	888999	222316
DGDP	C10H15N5O10P2	10.88	428.037	104441	203739	185427	192847	120271	52202.6	63801	11721.8	4990.2	51924.8	83136.1	138785	129187	0	0	0	131150	0	0	0	87638.5	150351	61629.5	122175	140272	0	96210.5	0	0	0
dGMP	C10H14N5O7P	10.22	348.07	1.88115e+06	1.91078e+06	3.0222e+06	2.01136e+06	2.50922e+06	4604445	5.51168e+06	4726844	4.68453e+06	5.02261e+06	1.70591e+06	1.46663e+06	2.29924e+06	1.75499e+06	2.80126e+06	3.44793e+06	2.63288e+06	1955172	1.6276e+06	1.54258e+06	5066289	4.37339e+06	3.47611e+06	4258795	6019772	3.50378e+06	2709689	2.6581e+06	1578345	943729
Dimethylglycine	C4H9NO2	9.94	104.071	19947.2	19834.2	22797.1	34073.5	26854.7	40083.8	20521.6	34085.7	23779	30639.3	26047.6	22511.2	25447.6	25414.1	25724.7	24009.9	21749.2	29584.8	18959.9	18351.1	10970.4	18976.8	18367.8	16105.2	16517.8	29743.9	22975.5	37751.5	22349.3	52093.2
DOPAMINE	C8H11NO2	6.46	154.086	3444.24	5756.73	3506.95	6354.87	5053.89	5985.98	14477.7	13536.2	11356	6769.23	5094.68	4495.46	3711.86	5323.56	4902.96	20866.4	14050.5	8614.27	9917.68	7798.84	4997.56	10646.7	7282.03	5510.39	8373.14	20387.1	23419.9	6287.99	5691.95	1300.76
Epicatechin	C15H14O6	10.36	291.086	2496.23	4344.97	3185.63	4605.11	4104.94	2888.6	3175.69	889.541	2289.96	1780.87	4086.91	3104.4	2338.77	0	0	1423.62	4030.83	1440.2	782.384	545.528	3895.41	4400.77	2755.26	3583.82	4456.55	103.402	2817.08	5028.51	1711	166.887
FAD	C27H33N9O15P2	9.71	786.164	0	35502.7	76407.1	40623.8	23577	19232.9	19794.2	3115.58	21811.5	6104.19	42011.5	58514.2	42475.3	0	0	7457.81	21243.6	6116.11	0	6279	35418.2	33350	3695.83	52072.7	45378	14071.6	20865.8	11599.9	9829.38	2788.16
Farnesyl di-P	C15H28O7P2	8.17	383.138	2303.92	4891.31	3794.75	9904.39	12060.7	2196.94	610.204	521.446	2893.44	307.609	1427.84	2439.98	7216.53	3781.07	13782	440.184	610.12	508.452	169.112	445.506	4000.13	649.207	180.98	6525.16	470.25	332.094	266.424	321.939	764.677	476.558
FGAM	C8H16N3O8P	10.06	314.075	6648.21	7349.49	4684.98	5983.87	5825.55	4973.71	4095.76	5701.66	5850.98	5066.68	5931.52	9244.67	6910.29	3291.33	4992.13	8240.11	3438.04	6114.12	6065.69	11507.7	5655.54	7317.3	9359.14	7885.44	5380.55	3952.93	2941.32	2284.22	2959.35	5225.59
Flavin mononucleotide	C17H21N4O9P	9.93	457.112	4032.16	3153.33	2837.11	3078.46	1225.63	1680.06	2246.44	485.482	2143.12	1025.15	4261.03	4268.75	2498.86	0	350.856	2273.73	2202.34	1721.19	176.063	547.513	1769.83	2795.99	685.297	1848.07	2299.59	3769.97	2830.52	2820.16	1899.34	1073.01
FRUCTOSE 6-PHOSPHATE	C6H13O9P	10.54	261.037	3193.34	5002.92	3265.21	4437.33	5694.83	331.793	967.404	142.933	279.425	192.252	6712.62	4836.86	4004.42	666.389	551.261	4526.24	4650.23	3716.55	2287.08	5119.05	290.616	1413.87	1584.5	894.343	1272.53	7202.41	9069.81	7200.36	1905.96	4989
GALACTOSAMINE	C6H13NO5	7.83	180.087	223720	258352	211697	115501	225052	114603	161203	73550.9	125545	151418	389442	290052	72524.6	46785.3	192458	189120	60882.2	128793	112350	186478	90672.5	329538	153618	188714	252526	200988	274220	142942	71381.4	143665
gamma-Aminobutyric acid	C4H9NO2	9.94	104.071	24976.4	21882.7	23305.9	34097.9	24122.5	40083.8	20521.6	34085.7	23568.8	30639.3	24032.7	24811.8	25800.3	24927	25630.9	23779.3	22832.3	29584.8	21890.3	20533.4	10970.4	19486.1	14783.7	16577.4	15021.7	29546.4	25618.5	37751.5	22349.3	52093.2
gamma-Glutamylcysteine	C8H14N2O5S	8.48	251.07	0	254.896	141.028	274.929	146.501	0	429.664	192.42	223.921	126.386	0	205.774	0	0	0	540.376	664.865	258.747	242.596	274.782	125.337	567.681	525.055	148.451	182.971	505.016	646.957	755.017	397.265	367.396
gamma-Glutamylcystine	C16H26N4O10S2	9.94	499.116	857.384	3127.16	993.702	2172.69	3655.78	1559.25	3038.37	2400.27	3236.19	1549.74	1637.88	2211.81	1216.16	0	0	6084.04	5181.59	4435.32	1072.62	2936.05	983.349	2061.8	1827.71	1636.14	2042.34	6677.43	7301.99	8026.15	4232.33	2808.98
GDP-hexose	C16H25N5O16P2	9.98	606.084	222.983	101.222	1388.77	0	0	666.959	2281.57	3270.3	2642.4	2662.3	2187.88	315.464	582.35	0	0	6377.67	10139.9	4864.46	268.6	5351.98	908.924	1547.71	681.737	487.652	1280.79	10014	11064.5	3857.41	844.538	1032.03
GERANYL-PP	C10H20O7P2	9.43	315.076	1414.63	1922.04	1637.24	2302.85	2436.43	225.257	4121.3	708.404	172.008	0	1393.6	1258.67	1201.63	5295.98	3740.58	0	0	0	705.058	0	1472.46	0	860.969	546.121	412.724	334.24	801.058	0	1335.07	0
GLUCOSAMINE	C6H13NO5	7.83	180.087	223720	258352	211697	115501	225052	114603	161203	73550.9	125545	151418	389442	290052	72524.6	46785.3	192458	189120	60882.2	128793	112350	186478	90672.5	329538	153618	188714	252526	200988	274220	142942	71381.4	143665
GLUCOSAMINE 6-PHOSPHATE	C6H14NO8P	10.36	260.053	3081.74	4162.56	2819.62	4213.24	4249.44	2821.85	3732.03	3542.67	3092.58	2903.69	5049.24	3742.84	3622.27	201.927	442.95	5637.69	5641.18	4013.58	2517.79	4159.94	2795.08	2128.35	2572.25	2186.36	2951.73	7259.53	6503.73	6029.68	3295.33	6814.67
Glucosamine-1-P	C6H14NO8P	10.36	260.053	3081.74	4162.56	2819.62	4213.24	4249.44	2821.85	3732.03	3542.67	3092.58	2903.69	5049.24	3742.84	3622.27	261.639	442.95	5637.69	5641.18	4013.58	2517.79	4159.94	2795.08	2128.35	2572.25	2186.36	2951.73	7240.57	6503.73	6029.68	3295.33	6814.67
Glucose-1-P	C6H13O9P	10.33	261.037	3193.34	5002.6	3266.96	4448.43	5704.3	34.1146	967.404	142.933	279.425	252.902	6714.05	4836.86	4012.91	666.389	433.736	4557.79	4617.69	3716.55	2287.02	5061.59	284.162	1415.65	1584.5	894.343	1272.53	7189.9	9018.59	7200.33	1908.58	4978.39
Glucose-6-P	C6H13O9P	10.78	261.037	3186.5	5001.99	3266.34	4438.17	5685.8	331.793	966.397	142.933	279.425	171.443	6711.69	4835.28	4016.93	666.389	416.581	4557.29	4630.92	3716.11	2287.07	5076.31	284.162	1414.89	1583.85	894.343	1272.52	7183.66	9020.34	7198.59	1908.49	4992.89
Glycerol-3-P	C3H9O6P	10.25	173.021	5347	7405.61	6676.4	7589.17	9486.41	7429.26	10586.2	8008.31	8173.75	8501.11	6867.84	5968.03	5932.8	4686.81	8666.23	8876.27	6622.19	8056.59	1775.12	6089.04	8492.68	9250.14	9059.98	9190.7	10318.8	11493.5	10889.3	14050.2	2703.57	8326.95
Glycerophosphocholine	C8H21NO6P	10.16	259.118	1065318	1.12552e+06	1072648	1.05959e+06	1.2323e+06	1.18137e+06	1.32642e+06	1.25988e+06	1.17587e+06	1.26591e+06	1198844	1.02108e+06	942718	1399.82	1875.47	1.28894e+06	1.25908e+06	1.26329e+06	1059282	1.14068e+06	1.24382e+06	1.29603e+06	1.24766e+06	1.18862e+06	1.25503e+06	1354061	1.32989e+06	1.47466e+06	1.14733e+06	1.13774e+06
GSSG	C20H32N6O12S2	10.86	613.159	330.096	2.91575e+06	2.34303e+06	2.5839e+06	3.26599e+06	2.66779e+06	3.80176e+06	2.6365e+06	2.98072e+06	2920053	2322718	2.38175e+06	2.20472e+06	0	0	2.80444e+06	3.36032e+06	2.53549e+06	158.511	2.32613e+06	3.08813e+06	4.16474e+06	3.30517e+06	3.09877e+06	4.24419e+06	3.48954e+06	3.74007e+06	4.05013e+06	1.90172e+06	701224
Guanidinosuccinic acid	C5H9N3O4	6.46	176.067	12756.9	16015.4	15933.4	16779.8	16349	11485	13449.4	11347.3	12414.1	14386.7	15549.8	16645.1	16337	20071.2	16906.2	20114.4	19245.2	19228.3	14742.7	21311.4	13094.5	15931	14017.7	14017.6	17306.6	17763	18862.9	18640.5	16736.6	27736.3
Guanidoacetic acid	C3H7N3O2	9.37	118.061	48166.2	42694.3	43470.6	40434.5	51469	105819	118428	130701	141757	76714.2	68562.7	48305.8	57549.1	41959.7	60707.4	163328	153364	195933	137899	105089	89076.8	72774	86078.3	69906.2	66549	237536	229824	305817	208702	254830
GUANINE	C5H5N5O	6.99	152.057	339885	99443.7	71591.2	96435.2	110359	29340.6	71249.2	27816.6	54613	36380	100906	94469.9	68793.8	80251.9	117772	121066	105693	96275.6	60142.5	88875.9	45750.5	67427.1	53833	61841.4	74416.2	144956	122137	147993	62112.9	88415.2
GUANOSINE	C10H13N5O5	6.36	284.099	182950	266731	166715	239985	241876	53171.4	122371	64553.9	50468.9	43026.5	285541	269896	196284	0	0	241320	258094	247013	248946	293342	65989.8	109331	125334	67088.6	76810.5	319208	289568	384911	214955	152887
Hydroxyproline	C5H9NO3	9.28	132.066	121966	171323	108601	194091	202529	139807	318223	239039	224598	159045	212913	173449	129650	171898	214113	341551	281395	266539	190931	148518	166942	246520	206154	150553	279681	529797	408743	461162	253172	196562
HYPOTAURINE	C2H7NO2S	8.93	110.027	494066	834715	522272	860299	995115	366319	724985	506962	556803	410846	819919	861842	600345	558580	882485	684487	597565	568054	350904	475062	546187	696900	684540	691406	745209	778641	658171	556507	295876	352763
HYPOXANTHINE	C5H4N4O	5.04	137.046	3.83482e+06	5272088	4593504	5852882	5.55846e+06	1.75904e+06	3623686	2211039	1.59476e+06	1.38583e+06	5.68206e+06	5392725	4.7165e+06	6.98314e+06	5.49036e+06	7259370	7552153	7.1692e+06	5643231	6340463	1.97947e+06	3.35368e+06	3.49457e+06	2.09165e+06	2.57283e+06	9581446	8.15697e+06	11600000	6550507	4883475
indole	C8H7N	9.37	118.065	47845	42481.7	43066.4	40425.3	51324.3	105663	118195	130686	141541	76459	68311.4	47823.7	57309.2	42189.5	60769.3	163222	153339	195717	137662	104776	88975.1	72529.2	85974.5	69426.5	66143.8	237373	229727	305569	208453	254647
Indoleacetic acid	C10H9NO2	6.79	176.071	8989.04	10677.4	10878.3	13179.5	11779.8	7309.52	7748.53	7727.91	6934.29	9427.23	11179.2	11931.6	10975.6	16263.6	13147.5	12751.1	14889.7	13267.4	8498.84	15456.3	9443.8	11521.5	9361.18	8238.32	13215	13430	11520.2	14804.5	12068.8	19785.8
Indoleacrylic acid	C11H9NO2	6.01	188.071	731956	1.20537e+06	1.03615e+06	1.30757e+06	1.49084e+06	578782	927968	551537	786907	757519	1.08124e+06	1.04675e+06	883784	1.06778e+06	1.3303e+06	1.20586e+06	1.20689e+06	889646	800407	1.00493e+06	728613	994543	783456	916927	1.17123e+06	1.02058e+06	1.05166e+06	943389	682687	1.35084e+06
Indoline-2-carboxylate	C9H9NO2	6.09	164.071	0	0	418.4	137.589	404.096	122.869	596.398	823.819	1986.21	153.231	103.781	256.773	206.619	400.514	337.182	3225.8	1046.11	2143.25	349.865	465.413	229.589	1013.07	495.095	481.709	593.441	5413.73	2794.41	4292.95	1610.49	1361.76
Inosine	C10H12N4O5	5.25	269.088	159145	233211	200824	268345	244053	66217.8	153655	87474.6	57533.9	50969.6	261815	241415	212524	677.365	157.11	353060	374570	350361	264679	303344	80016.9	145501	148813	84193.8	108855	512595	419279	647955	319348	222515
INOSINE TRIPHOSPHATE	C10H15N4O14P3	10.33	508.987	1568.94	2260.9	911.45	1778.59	1373.24	1018.79	966.875	106.986	455.306	331.921	1609.31	1232.14	1010.24	0	0	308.598	958.453	566.465	284.921	528.057	1123.36	1530.43	710.442	938.544	916.442	915.173	852.981	1152.44	578.938	155.302
Inosinic acid	C10H13N4O8P	10.41	349.054	72319.1	117890	143198	191955	117038	34107.5	212815	38396.4	55382.2	26393	106259	124214	170377	322141	127591	103500	424798	135097	29763.5	60174.8	27521	222298	157160	55304.4	43709.7	99327.5	269067	132390	30425.5	102383
Itaconic acid	C5H6O4	9.85	131.034	60797.3	75064	51893.9	64470.5	65232.7	82065.9	110166	93246.6	97422.6	77430.6	91345.6	74421.4	66775.9	63014.8	75322	105302	99646.2	94596.7	76448.9	64697.2	86277.4	92172	89278.8	71229.7	86319	128201	124561	125990	86459.8	98905.5
L-ALANINE	C3H7NO2	9.16	90.055	411061	677359	676088	978746	826249	471697	746813	588173	628368	553860	581740	631349	651970	1.28626e+06	841305	917719	1.39708e+06	752770	545681	592834	569133	638223	532660	557406	702082	984752	1.13471e+06	1.04013e+06	708754	729204
L-Arabinose	C5H10O5	6.86	151.06	79760.4	135031	114109	133088	150817	63862.1	114226	61707.1	102243	76894	135010	131832	109817	108010	153429	170979	141593	138101	85753.2	119326	84922.5	109421	90272.9	111106	124347	194291	168623	203985	94000.8	141444
L-Arginino-succinate	C10H18N4O6	10.89	291.13	103930	164149	133770	177017	256251	114485	148662	127213	169545	97805	182302	157569	158316	144.687	282.053	184073	175554	196003	99099	131627	110985	116692	108341	108490	147759	216878	216211	349590	153648	381973
L-ASPARAGINE	C4H8N2O3	9.64	133.061	8106.48	10511.4	17655.4	14407.2	17470.7	12202	21109.7	14707.1	18220.4	17560.1	15932.3	12099.1	14208.1	19488.8	17253	30656.6	28863.6	36302.4	18957.3	19682.7	13280.9	14221.4	16904.2	13417.1	16930.3	37184.2	36320.7	62006.4	29325.1	46531
L-CARNITINE	C7H15NO3	9.33	162.112	10500000	9876546	10300000	9758896	9662701	11300000	10900000	12000000	10600000	11300000	10900000	10500000	10700000	10700000	10700000	10900000	9985350	10800000	10900000	10800000	11600000	11000000	11400000	11200000	11700000	11500000	10600000	10900000	11600000	10300000
L-Glutamate	C5H9NO4	9.94	148.06	9150046	10500000	9111591	10200000	10800000	9691430	11300000	10500000	10700000	9327987	10700000	10100000	9285632	9044328	10600000	11900000	11800000	11400000	10400000	10800000	10400000	10600000	10500000	9188545	10400000	12800000	12600000	12600000	10800000	11100000
L-GLUTAMINE	C5H10N2O3	10.05	147.076	3.46119e+06	4742734	4.54993e+06	5289226	5869729	3.98965e+06	5.305e+06	4.66223e+06	4.90474e+06	4222392	4.47468e+06	4503021	4194132	4.99923e+06	5527307	7.00952e+06	7.38746e+06	6.40017e+06	5.82059e+06	6.36124e+06	4601367	5.87865e+06	5.10138e+06	4736925	5342341	6924029	6992353	7181108	6043276	5.48498e+06
L-Glycine	C2H5NO2	9.57	76.0393	82241	118179	90867.5	124940	164099	100254	175418	127795	138198	117432	102087	109645	99593.1	88070.2	154096	184146	158447	168244	115073	150966	126280	164919	140434	120206	149582	207068	191458	216941	120984	130517
L-Homoserine	C4H9NO3	9.56	120.066	607660	837288	687727	829445	994990	631851	988504	685482	858505	677559	896755	898043	765945	887083	990347	1.04221e+06	802794	934023	728748	885372	746540	1.01668e+06	880004	941617	1.03471e+06	1.09983e+06	1.07897e+06	1.10054e+06	792273	1159126
L-ISOLEUCINE	C6H13NO2	6.16	132.102	2.07777e+06	3.07477e+06	2.83834e+06	3.29327e+06	3760427	2.06091e+06	2.42095e+06	1.49471e+06	2139315	2.71379e+06	3.09278e+06	3.01619e+06	2718406	2990739	3.6131e+06	3.35015e+06	2.33994e+06	3.70058e+06	2.19045e+06	4.03792e+06	2.47329e+06	2.6116e+06	2.10724e+06	2.78012e+06	3631231	3846100	3.41599e+06	4742781	2.98975e+06	4.6811e+06
L-Leucine	C6H13NO2	6.5	132.102	1.60715e+06	2.36831e+06	2.16658e+06	2.61434e+06	2.83223e+06	1.60299e+06	2.55928e+06	1.73404e+06	2197816	2226141	2.42681e+06	2.40188e+06	2197176	2.61022e+06	2.8633e+06	3464235	3.10422e+06	2.97299e+06	2.27794e+06	3244210	2.01825e+06	2.54709e+06	2.07372e+06	2.16138e+06	3.0225e+06	3.61983e+06	3693894	3.69318e+06	2.49785e+06	3898533
L-METHIONINE	C5H11NO2S	6.98	150.058	1.3239e+06	2.11299e+06	1.80883e+06	2.07735e+06	2.32066e+06	1075918	1837979	1.04976e+06	1.69075e+06	1.33239e+06	2.11866e+06	2.09576e+06	1.77714e+06	1727737	2.36956e+06	2.57589e+06	2.15186e+06	2.14178e+06	1.41423e+06	1.85597e+06	1.39614e+06	1.7863e+06	1.47315e+06	1786422	1.9781e+06	2.84863e+06	2495184	2.98992e+06	1.54262e+06	2.23519e+06
L-Methionine S-oxide	C5H11NO3S	9.81	166.053	291903	387541	326783	434797	502875	299574	346906	224730	295414	312343	492330	369031	255892	444807	529757	259373	209294	229184	155256	297894	372810	269271	265324	394833	445576	348464	276609	400291	172291	926093
L-phenylalanine	C9H11NO2	5.92	166.086	2420350	3.55035e+06	3.41287e+06	4.05167e+06	4484986	2362011	3.69054e+06	2349584	3240084	3.17304e+06	3672051	3.50542e+06	3.29173e+06	3.99398e+06	4381687	5.13552e+06	4905432	4456768	3.24713e+06	4520478	2.85157e+06	3677771	2.93105e+06	3.2662e+06	4.12247e+06	5551824	5096124	5847666	3.76174e+06	6.22792e+06
L-PROLINE	C5H9NO2	7.77	116.071	1.38366e+06	1964102	1.79029e+06	2.17883e+06	2294140	1.54399e+06	2.1431e+06	1.62522e+06	2.2078e+06	1.61154e+06	2116681	2.01502e+06	1.89017e+06	2.35662e+06	2.36898e+06	3.0537e+06	2.89322e+06	2.87921e+06	2.12322e+06	2.30361e+06	1.699e+06	1853667	1.81925e+06	1.89831e+06	2.21653e+06	3.781e+06	3572524	4345450	2.85947e+06	4.49144e+06
L-serine	C3H7NO3	10.21	106.05	96502	153342	122683	189120	163386	88565.2	137377	104869	120106	86433.7	144226	147874	134342	244739	154278	191019	184428	180642	123277	153666	101958	126806	117507	108981	118156	224973	228497	229288	143485	198670
L-THREONINE	C4H9NO3	9.55	120.066	672889	887918	757488	851879	1.036e+06	658586	1006870	676796	865693	601006	878182	905154	779789	828513	1.04624e+06	939285	788765	891738	730346	827791	777771	1.01505e+06	919346	808902	988713	1.22762e+06	1.06244e+06	1.15164e+06	731123	1.18522e+06
L-Tryptophan	C11H12N2O2	6.09	205.097	1.06246e+06	1.70701e+06	1.50293e+06	1.83108e+06	2.10988e+06	864995	1.36439e+06	813846	1.18533e+06	1.11359e+06	1.57914e+06	1.50642e+06	1.30105e+06	1.57662e+06	1.95317e+06	1.78049e+06	1.81452e+06	1.36936e+06	1.23092e+06	1.54443e+06	1.12877e+06	1.51697e+06	1.21009e+06	1.38173e+06	1.79472e+06	1.52858e+06	1578467	1.43524e+06	1.0495e+06	2.02249e+06
L-TYROSINE	C9H11NO3	7.65	182.081	1.44571e+06	1.81554e+06	1.7499e+06	1.9852e+06	2.00846e+06	1.2926e+06	1.76041e+06	1.40093e+06	1.74612e+06	1.47005e+06	1.97363e+06	1.9253e+06	1.77291e+06	2.009e+06	2.02279e+06	2.16413e+06	2.00751e+06	2.05425e+06	1.60308e+06	2.03952e+06	1.43671e+06	1.7444e+06	1.67006e+06	1.74663e+06	2.0244e+06	2.53866e+06	2.4228e+06	2.45655e+06	1.77138e+06	2.88972e+06
Mevalonic acid	C6H12O4	10.05	149.081	31368.2	44213.8	43413.3	51154.3	56904.9	37578.8	50460.1	44412.2	46086.3	39738.6	42164.1	41781.6	39349.6	47217.2	52700.6	69009.5	73620.6	61605.6	54010.2	60199	44104.8	55860.1	47244.1	44292.1	50298.8	67832.8	68806.9	70265.8	56568.9	51426.8
N-acetyl-glucosamine-P	C8H16NO9P	10.4	302.064	324.751	925.16	589.743	1531.59	1216.01	910.83	503.847	2978.02	103.51	184.905	836.347	1444.13	1043.28	2796.47	2912.28	877.535	247.127	451.589	61.6067	78.8834	110.258	503.364	1306.04	260.048	155.62	1263.05	955.128	1009.26	129.943	1607.74
N-ACETYL-L-ALANINE	C5H9NO3	9.28	132.066	121966	171323	108601	194091	202529	139807	318223	239039	224598	159045	212913	173449	129650	171898	214113	341551	281395	266539	190931	148518	166942	246520	206154	150553	279681	529797	408743	461162	253172	196562
N-acetyl-L-ornithine	C7H14N2O3	9.42	175.108	26239.6	42964.8	47393.7	66420.9	66924.9	39143.3	55441.2	34825.5	50971.4	50686.4	35720.5	39632.7	35165.2	39400.6	57195.7	50641.3	52753.7	62346.1	43261.1	45471.7	41080.3	34792.2	32470.1	40356.6	52612.8	48238.1	64154	102260	59491.7	96130.7
N-Acetylneuraminic Acid (Neu5Ac)	C11H19NO9	8.96	310.113	8075.76	14401.9	9502.45	13422.2	17900.8	15137	27725.4	16583.4	19902.5	13895.2	16026.2	13236.4	12938.1	170.657	158.803	36697.1	31680.8	33884.1	22199.3	19838	15852.7	17548.1	16711.8	13865.7	19458.7	57951	49214.3	64698.8	38553.8	49018.4
N-ALPHA-ACETYLLYSINE	C8H16N2O3	9.12	189.123	30618.2	36855.2	36355	45168.6	51783.6	40657.3	65045.5	46443.3	57891.8	45446.2	48536.7	38369.5	38862.5	38533.8	54645.6	67060.2	68287.2	71796.9	48297.5	46536.7	46017.2	51179.3	46144.1	45383.5	61842.6	85395.2	91459.1	127679	70900.4	165023
N-carbamyl-L-glutamate	C6H10N2O5	10.6	191.066	4141.63	4392.88	4220.4	4864.21	5368.72	5137.69	6802.58	8219.82	5054.92	4431.38	5752.98	5213.75	4814.08	5497.41	5530.3	8554.38	7398.1	7499.7	1922.59	6245.15	5019.99	5712.7	5390.12	3260.96	4184.89	8676.24	8407.62	11923.2	2867.94	7944.41
N-Formyl-L-Tyrosine	C10H11NO4	3.73	210.076	404.666	927.63	573.661	1548.36	1521.5	1354.8	1444.75	117.875	1394.13	964.77	966.133	65.6309	401.293	681.803	1697.55	282.136	98.2105	837.502	461.634	515.109	501.76	3501.74	495.74	2183.99	1519.35	1300.19	903.77	713.91	638.157	1008.36
N-Glycolylneuraminic acid (Neu5Gc)	C11H19NO10	9.67	326.108	2152.2	3797	3215.58	2647.63	4114.82	9923.92	13727.7	10184.4	11982	5293.97	4624.1	3889.3	3219.73	688.585	1217.45	17327.5	12377	27437.3	19408.5	8365.44	8525.05	7179.04	7647.81	6058.53	6463.53	31741.6	23952.5	68473.9	38609.3	81383.2
NAD+	C21H27N7O14P2	10.54	664.116	427.335	11653.2	9798.73	18965.2	19507.3	7370.89	17030.9	5825.57	18627.1	16252.7	5403.7	12155.4	12013.7	0	0	7064.01	13583.1	4778.4	128.239	4453.78	12333.9	23989.1	9012.24	24542.6	26557	2639.18	7793.41	5355.85	651.853	1288.11
NADH	C21H29N7O14P2	9.76	666.132	118.31	2431.02	1088	1659.22	2111.98	886.73	1057	0	1653.62	694.958	517.969	1021.25	848.735	0	0	218.497	178.657	0	0	0	1505.74	1678.67	326.136	3073.39	2199.17	47.8588	115.768	378.004	87.5485	61.9984
O-Acetyl-L-serine	C5H9NO4	9.95	148.06	9150046	10500000	9111591	10200000	10800000	9691430	11300000	10500000	10700000	9327987	10700000	10100000	9285632	9044328	10600000	11900000	11800000	11400000	10400000	10800000	10400000	10600000	10500000	9188545	10400000	12800000	12600000	12600000	10800000	11100000
O-PHOSPHOETHANOLAMINE	C2H8NO4P	10.91	142.026	524519	751378	592264	767071	997188	758047	1.26257e+06	1.01854e+06	1.07866e+06	866854	859134	706683	738890	568680	1.06895e+06	1600054	1456358	1.36194e+06	925535	1.06558e+06	944486	1.11791e+06	1.00464e+06	875309	1.09656e+06	1.99968e+06	1.93131e+06	2.13557e+06	1.23161e+06	1.29353e+06
O-SUCCINYL-L-HOMOSERINE	C8H13NO6	8.94	220.082	5375.77	8500.17	3862.49	10507.6	12606.4	6679.92	12697.9	7733.32	8855.27	6005.24	8142	6450.1	2904.18	4951.09	9509.79	12406.5	6599.01	12670.8	7667.1	8444.06	3237.16	7694.29	6685.83	5489.35	9175.96	16101.9	14170.3	18499.4	7266.95	9664.21
ORNITHINE	C5H12N2O2	13.56	133.097	20475.3	29396.9	31086.2	36662.1	34770.5	22557.9	30337.2	25008.8	30906.6	27083.1	32735.9	28263.3	23331.7	39186.9	32989.6	45388.5	55322.2	53429.6	33230.7	34647.3	26694	22407.3	22461.8	21213.2	34592.2	52505.4	56158.2	91558.7	43110.7	57321.9
p-Aminobenzoic acid	C7H7NO2	10.25	138.055	49673.6	59674.5	53783.9	53142.2	63993.5	84213.2	89563.5	38193.9	50914.2	53822.3	66919.5	51406.2	55457.6	46993.8	68109.8	61974.5	91231.6	60507.7	36228.8	37610.8	116233	95618.8	63841.1	73409.2	114816	93177.5	97232.7	141909	74463.9	49358.9
Phenyllactic acid	C9H10O3	2.11	167.07	184457	142147	151463	112619	146173	176723	143978	134557	138493	138419	158866	143368	164608	136460	160895	144512	160152	90629.4	166678	113511	150475	117573	150866	134160	105677	122483	148375	141702	177279	164283
Phenylpropiolic acid	C9H6O2	7.55	147.044	17281.9	21654.2	20652.4	22906	23110.9	14628.6	19916.2	15955.8	20036.8	16263.9	22890.5	22207.6	20186.6	23373.9	23582.5	24624.3	22977.6	24082.5	18177.8	24171.5	16150.3	20262.4	19464.1	21340.1	24631.1	30686.8	29138.3	28665.1	20639.7	37271.6
Phenylpyruvic acid	C9H8O3	7.66	165.055	282715	359393	343505	397791	403218	250076	341095	270025	343898	281992	390858	381931	344954	398247	389023	423782	385848	404789	307596	397170	273670	332011	321867	342954	398947	451582	487897	436408	344051	598122
PHOSPHOCREATINE	C4H10N3O5P	10.49	212.043	14862.5	22074.7	13079.2	16410.1	13284.6	9740.1	33058.4	14761.9	32033.4	31207.7	13383.2	14861.6	17306.7	7290.54	11075.4	12856.3	18871.4	16308	2998.34	10820.6	14303.7	60806.4	58470.7	44693.7	52193.7	5894.01	12055.3	13452.9	2448.95	4954.3
Phosphorylcholine	C5H15NO4P	2.15	185.081	76920.2	61946.5	79974.7	78078.9	70129.1	67132.2	73173.3	61672.5	82488.8	67185.1	81110.6	67409	75912.6	57339.9	77366.1	69715.7	78080.1	71619.3	64393.3	53548	64204.6	67570.9	66332.2	77139.7	67512.5	60085.3	66502.6	71995.7	73027.9	76389.6
Pyroglutamic acid	C5H7NO3	9.96	130.05	4.32313e+06	5859299	5598561	6.60527e+06	7.12513e+06	5202928	6.76594e+06	6.08335e+06	6282543	5456332	5.78026e+06	5682409	5413979	6.41816e+06	6881450	8406175	8748009	7.88792e+06	7368061	7790166	6011912	7.38112e+06	6591315	6.16255e+06	6.8159e+06	8325789	8388287	8550526	7656480	7095010
Quinolinic acid	C7H5NO4	8.41	168.029	23771.5	30553	24323.6	11339.7	26174.5	12392.6	12697.8	4211.4	13113.3	13519.8	37238.6	32415.9	6990.72	216.237	0	16551.6	3309.46	10194.8	9836.55	16971	8942.94	34833.8	13727.2	23147.7	25234.8	14390	23943.7	7393.74	4726.63	9196.49
RIBOFLAVIN	C17H20N4O6	4.35	377.146	5884.92	10343.6	12864.3	14914.5	4467.48	4501.1	7578.6	3984.65	6057.91	5577.65	10042.8	9373.85	6353.43	29336.5	285.522	10757.7	13820.8	14108	13415.3	6982.58	4264.49	6087.48	5250.96	1564.93	5818.79	12505	13027.5	13908.6	11414.9	16485.2
Ribose 5-P	C5H11O8P	10.36	231.026	0	0	0	0	191.641	164.872	2015.29	375.445	564.811	174.092	383.59	446.548	278.77	285.343	242.657	1067.76	1018.56	1006.26	809.907	844.09	136.06	176.42	423.414	55.6956	237.659	1405.26	1333.65	1263.06	1192.59	1700.62
Ribulose 1_5-2P	C5H12O11P2	10.01	310.993	1324.47	1131.29	1070.33	1407.35	1113.59	665.287	391.016	1012.77	786.368	653.533	1617.09	1752.38	1230.41	47.2154	33.9402	1056.15	999.442	1971.28	2651.88	2186.16	754.016	879.506	1289.77	912.417	483.649	1291.37	1261.11	1207.56	1800.56	2190.85
S-Adenosyl-L-homocysteine	C14H20N6O5S	10.23	385.129	91071	110467	102134	105032	108233	47367.2	55294.3	45609.3	60569.8	61495.4	114720	125755	112926	87456.8	102726	99539.4	68758	70039.4	73115.6	89622.1	47792.4	64445.6	53695.4	66049.3	68385.8	82339.4	73513.6	62986.6	59470.9	106487
S-Lactoylglutathione	C13H21N3O8S	10.56	380.112	878.469	1624.87	2105.35	3146.07	2057.14	1902.37	1673.89	1255.59	2019.42	1546.33	1296.85	1664.43	2012.18	3454.38	2556.17	1656.45	1404.88	1444.43	752.719	1262.04	3560.27	3545.96	2433.4	3362.84	2848.33	2014.08	1620.28	2216.2	511.629	172.737
S-ribosyl-L-homocysteine	C9H17NO6S	1.89	268.085	533.298	639.605	792.327	44.6364	63.0359	13.5759	42.986	541.263	33.761	0	742.358	1108.02	1350.61	23.7132	18.0867	108.7	10.9165	0	1227.87	162.901	31.3757	8.56726	116.607	0	32.2398	77.566	20.0053	58.816	916.222	0
SALICYLIC ACID	C7H6O3	1.77	139.039	5052.11	4344.89	5781.24	4119.3	4357.28	6521.98	3968.63	1867.51	4128.84	4431.21	4666.82	4325.91	4970.65	7550.65	6636.56	4010.3	4076.47	1893.19	3028.56	1302.02	5428.65	4264.39	4811.91	4314.37	3905.35	3798.96	4897.91	3356.22	4037.39	12342.5
Shikimate-3-P	C7H11O8P	10.25	255.026	1701.35	1589.65	1016.66	1475.29	2597.16	271.21	1139.84	449	642.921	369.32	1693.71	1027.04	788.72	263.136	508.063	2361.71	1820.22	1562.31	423.175	1377.37	574.172	1016.62	1157.31	735.932	961.064	2948.82	2582.76	3108.23	510.994	1325.78
SPERMIDINE	C7H19N3	0	146.165	11297.7	10777.5	8902.36	6839.54	5829.92	3307.17	3536.87	2157.1	1407.22	1564.64	886.217	825.353	651.134	616.134	622.637	910.031	990.022	1105.93	787.212	743.885	944.2	1094.26	1156.3	1637.2	1397.31	1777.44	1660.8	1180.87	1089.65	1147.93
TAURINE	C2H7NO3S	7.49	126.022	427067	531294	514437	628501	610757	501771	695062	543238	596407	576739	556439	521536	559953	588250	713539	798479	755653	676260	555642	667083	599136	775511	616047	621683	728613	860439	870232	812466	596334	553067
UDP	C9H14N2O12P2	10.44	405.009	73017.7	97786.8	60330.1	83406.8	94594.4	58608.7	58936	22279.2	34341.7	36091.3	94100.2	81051.9	68237	931.23	1558.27	38584.7	69385.9	44283.9	27359.7	37183.8	72944	85068.2	60678.6	62074.1	63268.4	62318	70580.9	72345.2	43712.9	15338.9
UDP-glucose	C15H24N2O17P2	10.43	567.062	815.871	1123.37	882.238	1438.09	809.443	417.619	1390.1	25.3625	970.344	644.729	546.02	490.03	597.876	78.838	38.9135	69.5888	45.247	0	15.2813	0	462.316	2813.3	257.043	2633.36	3244.61	168.624	296.14	325.551	0	0
UDP-hexose	C15H24N2O17P2	10.43	567.062	815.871	1123.37	875.527	1438.09	809.443	417.619	1390.1	25.3625	970.344	644.729	546.02	490.03	597.876	0	0	0	0	0	0	0	462.316	2813.3	257.043	2633.36	3244.61	168.624	296.14	325.551	0	0
URIDINE DIPHOSPHATE-N-ACETYLGLUCOSAMINE	C17H27N3O17P2	10.26	608.089	488.835	114.995	89.0557	0	0	318.739	118.694	247.964	371.776	309.549	142.271	68.8728	0	28.391	0	198.469	932.35	386.932	566.16	412.282	399.72	231.565	160.07	164.986	104.979	654.888	647.14	764.511	274.979	0
XANTHINE	C5H4N4O2	4.56	153.041	343.124	1533.72	573.652	1000.18	3486.59	0	0	0	0	0	3979.25	1721.5	2076.18	0	2751.39	6281.6	4628.72	9787.17	741.113	2969.21	0	0	0	0	0	11055.4	12400.9	24605.5	4662.83	21683.4
XANTHOSINE	C10H12N4O6	4.64	285.083	6414.12	8303.42	5298.94	7500.17	14200.4	827.457	2267.46	1290.87	2914.3	1491.31	15034.7	10180.9	8731.93	0	0	18176	19012.7	25226.9	8004.25	14368.7	702.578	2748.64	2203.38	1472.91	1946.56	28943.2	28952.4	49456	17558.1	48946.1
Xanthosine-5-P	C10H13N4O9P	10.31	365.049	203.469	442.16	761.731	1332.26	819.39	0	691.131	252.154	412.547	94.7655	846.16	1204.28	1668.14	3158.26	800.753	346.532	2793.9	1076.11	0	327.85	274.877	2004.74	1814.58	637.904	273.664	488.764	1588.5	820.926	0	1580.45
Xylulose-5-P	C5H11O8P	10.36	231.026	0	0	0	0	191.641	164.872	2015.36	375.445	564.811	174.092	383.59	446.548	278.77	285.343	242.657	1067.76	1018.56	1006.26	815.826	844.09	136.06	176.42	423.414	0	237.659	1405.26	1333.65	1263.06	587.592	1700.62

## Sheet: Metabolites with no Signal Peak
Name	Formula	RT	m/z	Sample 1	Sample 2	Sample 3	Sample 4	Sample 5	Sample 6	Sample 7	Sample 8	Sample 9	Sample 10	Sample 11	Sample 12	Sample 13	Sample 14	Sample 15	Sample 16	Sample 17	Sample 18	Sample 19	Sample 20	Sample 21	Sample 22	Sample 23	Sample 24	Sample 25	Sample 26	Sample 27	Sample 28	Sample 29	Sample 30
1_3-Diaminopropane	C3H10N2	0	75.0917	0	0	0	0	0	0	0	0	0	0	0	0	0	343.194	811.329	0	0	0	0	0	0	0	0	0	0	0	0	0	0	0
1_3-Diphosphoglycerate	C3H8O10P2	3.46	266.967	0	0	0	0	0	0	0	0	0	0	0	0	0	0	0	0	0	0	0	0	0	0	0	0	0	0	0	0	0	0
1_6-DIAMINOHEXANE	C6H16N2	0	117.139	0	0	0	0	0	0	0	0	0	0	0	0	0	0	0	0	0	0	0	0	0	0	0	0	0	0	0	0	0	0
2_3-Diphosphoglycerate	C3H8O10P2	4.04	266.967	0	0	0	0	0	0	0	0	0	0	0	0	0	0	0	0	0	0	0	0	0	0	0	0	0	0	0	0	0	0
2-2-Dimethyl Succinic acid	C6H10O4	8.88	147.065	0	0	0	0	0	0	0	0	0	0	0	0	0	0	0	0	0	0	0	0	0	0	0	0	0	0	0	0	0	0
2-3-Dihydroxyisovalerate	C5H10O4	8.92	135.065	0	0	0	0	0	0	0	0	0	0	0	0	0	0	241.375	0	0	0	0	0	0	0	0	0	0	115.015	131.832	0	0	0
2-4-Quinolinediol	C9H7NO2	7.36	162.055	0	0	0	0	0	0	0	0	0	0	0	0	0	0	0	0	0	0	0	0	0	0	0	0	0	0	0	0	0	208.887
2-Dehydro-D-gluconate	C6H10O7	8.49	195.05	0	0	0	0	0	0	0	0	0	0	0	0	0	0	0	0	0	0	0	0	0	0	0	0	0	0	0	0	0	0
2-Deoxy-D-ribose	C5H10O4	5.07	135.065	0	0	0	0	0	0	0	0	0	0	0	0	0	0	0	0	0	0	0	0	0	0	0	0	0	0	0	0	0	0
2-Hydroxygluterate	C5H8O5	9.43	149.044	0	0	0	0	0	0	0	0	0	0	0	0	0	0	0	0	0	0	0	0	0	0	0	0	0	0	0	0	0	0
2-Isopropylmalic acid	C7H12O5	8.54	177.076	0	0	0	0	0	0	0	0	0	0	0	0	0	0	0	0	0	0	0	0	0	0	0	0	0	0	0	0	0	0
2-Ketobutyric acid	C4H6O3	7.76	103.039	4097.87	2386.04	1832.78	1819.2	2217.62	2994.56	1853.56	2066.59	3886.01	1726.51	2937.49	1372.07	1806.65	2581.97	1340.09	1432.66	1382.86	1754.93	1927.61	1847.53	1822.2	1778.83	2414.29	2118.3	1794.58	1186.34	1428.43	1745.57	2025.21	1897.68
2-Ketohaxanoic acid	C6H10O3	10	131.07	0	0	0	0	0	0	0	0	0	0	0	0	0	0	0	0	0	0	0	0	0	0	0	0	0	0	0	0	0	0
2-METHYL-1-BUTANOL	C5H12O	0	89.0961	0	0	0	0	0	0	0	0	0	0	0	0	0	0	0	0	0	0	0	0	0	0	0	0	0	0	0	0	0	0
2-PHOSPHOGLYCERATE	C3H7O7P	10.53	187	0	0	0	0	0	0	0	0	0	0	0	0	0	0	0	0	0	0	0	0	0	0	0	0	0	0	0	0	0	0
2-Pyrocatechuic acid	C7H6O4	7.84	155.034	0	0	0	0	0	0	0	0	0	0	0	0	0	0	0	0	0	0	0	0	0	0	0	0	0	0	0	0	0	0
2-Thiouridine	C9H12N2O5S	2.95	261.054	0	0	0	0	0	0	142.862	190.667	0	0	108.503	127.336	207.096	0	0	0	0	217.999	215.339	136.816	0	0	200.098	0	156.802	0	0	114.678	126.823	0
3_5-Diiodothyronine	C15H13I2NO4	0	525.901	165.82	375.649	191.139	159.532	162.6	187.201	154.569	166.812	187.559	216.371	300.403	164.114	280.377	0	0	275.305	115.34	147.458	368.858	222.944	106.113	212.378	231.99	521.052	110.541	200.327	221.345	112.896	326.786	131.827
3-Dehydroshikimic acid	C7H7O5	4.71	172.037	0	0	0	0	0	0	0	0	0	0	0	0	0	0	0	0	0	0	0	0	0	0	0	0	0	0	0	0	0	0
3-Hydroxyanthranilic acid	C7H7NO3	10.21	154.05	0	0	537.15	950.833	1086.66	0	890.877	0	2666.02	0	792.573	281.26	0	7909.74	7607.57	1641.62	2777.31	865.739	0	2102.6	1464.15	1317.59	0	754.673	1538.69	1264.08	1431.84	1553.08	0	2156.34
3-Hydroxybutyryl-CoA	C25H42N7O18P3S	0	854.159	0	0	0	0	0	0	0	0	0	0	0	0	0	0	0	0	0	0	0	0	0	0	0	0	0	0	0	0	0	0
3-Methoxytryptamine	C9H13NO2	6.45	168.102	524.583	516.23	303.662	179.277	123.942	462.494	260.596	141.207	126.031	228.152	179.139	229.705	0	192.766	252.987	169.765	106.225	0	500.347	275.089	268.381	105.202	153.892	171.779	109.463	0	0	0	231.409	0
3-Phospho-serine	C3H8NO6P	9.84	186.016	0	0	0	0	0	0	0	0	0	0	0	0	0	0	0	0	0	0	0	0	0	0	0	0	0	0	0	0	0	0
3-Phosphoglyceric acid	C3H7O7P	10.53	187	0	0	0	0	0	0	0	0	0	0	0	0	0	0	0	0	0	0	0	0	0	0	0	0	0	0	0	0	0	0
3-S-methylthiopropionate	C4H8O2S	0	121.032	111.14	130.937	161.15	135.351	191.922	210.126	121.876	206.372	205.118	102.456	119.736	134.566	242.175	0	0	208.946	135.816	112.417	135.017	153.45	110.794	0	116.87	173.416	150.311	245.983	198.83	165.551	192.204	117.109
4-METHYL-2-OXOVALERIC ACID	C6H10O3	10.06	131.07	0	0	0	0	0	0	0	0	0	0	0	0	0	0	0	0	0	0	0	0	0	0	0	0	0	0	0	0	0	0
5_10-Methenyl-THF	C20H21N7O6	10.08	456.163	0	0	0	0	0	0	0	0	0	0	0	0	0	143.025	0	0	0	0	0	0	0	0	0	0	0	0	0	0	0	0
5-Methoxytryptamine (5-MT)	C11H14N2O	6.28	191.118	0	0	0	0	0	0	0	0	0	0	0	0	111.143	0	127.639	0	0	0	0	136.524	0	0	0	126.963	0	0	0	0	0	0
5-Methoxytryptophan	C12H14N2O3	13.56	235.108	0	0	0	0	0	0	0	0	0	0	0	0	0	0	0	0	0	0	0	0	0	0	0	0	0	0	0	0	0	0
5-Methyl-THF	C20H25N7O6	0	460.194	124.057	38656.5	2429.89	307.582	411.44	454.459	416.819	881.164	280.869	0	2766.81	19542.3	8751.45	190.765	232.982	176.489	276.76	751.519	2137.72	525.832	123.511	1573.56	0	340.413	159.856	347.662	0	1945.93	403.442	1193.26
6-Hydroxynicotinic acid	C6H5NO3	0	140.034	1093.43	3305.39	758.554	3822.34	3596.47	366.229	142.2	659.262	3170.97	1186.86	300.177	248.792	760.135	0	0	121.684	623.333	121.113	120.141	1059.42	116.805	239.066	2011.56	126.52	221.958	1186.53	2434.6	752.115	583.551	433.17
6-Phospho-D-glucono-1_5-lactone	C6H11O9P	3.23	259.021	0	0	0	0	0	0	0	0	0	0	0	0	0	0	0	0	0	0	0	0	0	0	0	0	0	0	0	0	0	0
6-PHOSPHOGLUCONIC ACID	C6H13O10P	10.09	277.032	0	0	0	0	0	0	0	0	0	0	0	0	0	156.336	0	0	0	0	0	0	0	0	0	0	0	0	0	0	0	0
7_8-Dihydrofolate	C19H21N7O6	0	444.163	0	0	0	0	0	0	0	0	0	0	0	0	0	910.76	577.803	140.419	109.835	0	0	0	0	122.752	0	0	0	0	0	0	0	0
7-methylguanosine	C11H16N5O5	7.62	299.122	0	0	0	0	0	0	0	0	0	0	0	0	0	0	0	0	0	0	0	0	0	0	0	0	0	0	0	0	0	0
a-Ketoglutarate	C5H6O5	8.47	147.029	0	0	0	0	0	0	0	0	0	0	0	0	0	0	0	0	0	0	0	0	0	0	0	0	0	0	0	0	0	0
Acadesine	C9H14N4O5	9.38	259.104	0	0	0	0	0	0	0	0	0	0	0	0	0	0	0	0	0	0	0	0	0	0	0	0	0	0	0	0	0	0
Acetoacetic acid	C4H6O3	7.76	103.039	4097.87	2386.04	1832.78	1819.2	2217.62	2994.56	1853.56	2066.59	3886.01	1726.51	2937.49	1372.07	1806.65	2581.97	1340.09	1432.66	1382.86	1754.93	1927.61	1847.53	1822.2	1778.83	2414.29	2118.3	1794.58	1186.34	1428.43	1745.57	2025.21	1897.68
Acetoacetyl-CoA	C25H40N7O18P3S	0	852.144	110.251	0	0	0	0	0	0	0	0	0	0	0	0	0	0	0	0	0	0	0	0	0	0	0	0	0	0	0	0	0
Acetylphosphate	C2H5O5P	10.37	140.995	0	0	0	0	0	0	0	0	0	0	0	0	0	0	0	0	0	0	0	0	0	0	0	0	0	0	0	0	0	0
ACONITATE	C6H6O6	9.15	175.024	0	0	0	0	0	0	0	0	0	0	0	0	0	0	0	0	0	0	0	0	0	0	0	0	0	0	0	0	0	0
Adenosine 5-phosphosulfate	C10H14N5O10PS	7.72	428.027	0	463.1	0	0	0	0	0	0	0	0	0	0	0	0	0	0	0	0	0	0	0	0	0	0	0	0	0	0	0	0
ADENOSINE TRIPHOSPHATE	C10H16N5O13P3	12.27	508.003	0	0	242.309	190.747	129.669	0	0	0	0	0	0	0	0	0	0	0	0	0	0	0	0	295.042	0	176.433	187.647	0	0	0	0	0
Adenylsuccinic acid	C14H18N5O11P	9.6	464.081	0	0	0	0	0	0	0	0	0	0	0	0	0	142.56	52.3985	0	0	0	0	0	0	0	0	0	0	0	0	0	0	0
ADIPIC ACID	C6H10O4	8.88	147.065	0	0	0	0	0	0	0	0	0	0	0	0	0	0	0	0	0	0	0	0	0	0	0	0	0	0	0	0	0	0
ADP-GLUCOSE	C16H25N5O15P2	6.12	590.09	0	0	0	0	0	0	0	0	0	0	0	0	0	0	0	0	0	0	0	0	0	0	0	0	0	0	0	0	0	0
ADP-hexose	C16H25N5O15P2	6.12	590.09	0	0	0	0	0	0	0	0	0	0	0	0	0	0	0	0	0	0	0	0	0	0	0	0	0	0	0	0	0	0
Allantoic acid	C4H8N4O4	9.39	177.062	0	0	0	0	0	0	0	0	0	0	0	0	0	0	0	0	0	0	0	0	0	0	0	0	0	0	0	0	0	0
ALLANTOIN	C4H6N4O3	4.36	159.051	0	0	0	0	0	0	0	0	0	0	0	0	0	0	0	0	0	0	0	0	0	0	0	0	0	0	0	0	0	0
BIOTIN	C10H16N2O3S	10.14	245.095	0	0	0	0	0	204.117	362.031	219.483	200.351	338.23	0	0	0	0	0	0	0	110.275	0	0	298.476	345.251	519.655	295.227	103.63	193.588	0	323.307	0	0
Butyryl-CoA	C25H42N7O17P3S	0	838.164	0	0	0	0	473.191	0	0	0	0	0	0	0	0	0	0	0	294.556	0	0	0	0	0	0	0	0	0	0	0	0	0
Cadaverine	C5H14N2	10.29	103.123	0	0	0	0	0	0	0	0	0	0	0	0	0	0	0	0	0	0	0	0	0	0	0	0	0	0	0	0	0	0
CAIR	C9H14N3O9P	6.01	340.054	0	0	0	0	0	0	0	0	0	0	0	0	0	0	0	0	0	0	0	0	0	0	0	0	0	188.524	0	0	0	0
Canavanine	C5H12N4O3	4.99	177.098	0	0	0	0	0	0	0	0	0	0	0	0	0	0	0	0	0	0	0	0	0	0	0	0	0	0	0	0	0	0
Carbamoyl phosphate	CH4NO5P	9.97	141.99	0	0	0	0	0	0	0	0	0	0	0	0	0	0	0	0	0	0	0	0	0	0	0	0	0	0	0	0	0	0
CDP	C9H15N3O11P2	9.51	404.025	0	0	0	0	0	0	0	0	0	0	0	0	0	0	0	177.442	0	0	0	0	0	0	0	0	0	0	0	0	0	0
CDP-choline	C14H27N4O11P2	7.65	490.122	3772.18	5819.07	2012.85	4906.87	5218.88	1415.59	2885.95	0	1083.3	1595.86	5853.58	2717.63	2337.94	0	0	2646.65	3479.52	1684.83	1765.12	2504.19	4609.34	4407.67	2007.43	5508.23	5263.13	0	1113.3	0	580.424	0
CDP-ETHANOLAMINE	C11H20N4O11P2	10.15	447.068	0	0	0	0	0	0	0	0	0	0	0	0	0	1353.54	665.729	0	0	0	0	0	0	0	0	0	0	0	0	0	0	0
Cholesterol sulfate	C27H46O4S	1.97	467.319	25.4822	0	110.621	0	0	0	0	443.817	60.6964	131.404	0	136.248	112.18	0	0	0	0	129.024	0	0	0	0	227.628	0	0	131.404	0	0	119.891	0
CHOLIC ACID	C24H40O5	0	409.295	106.996	197.257	150.138	0	0	0	141.797	0	0	0	0	0	0	2876.39	2538.11	0	175.512	166.611	297.675	0	0	216.763	0	146.979	127.178	462.652	312.009	1263.39	342.754	0
Choline	C5H13NO	8.61	104.107	0	0	0	0	0	18700000	0	0	0	0	0	0	0	0	0	0	0	0	0	0	0	0	0	0	591452	0	0	0	0	0
cis_cis-Muconic acid	C6H6O4	0	143.034	11768.7	17186.1	13374.4	17874.4	23163.9	16535	29887.1	22610.4	23104.8	18325.7	18374.5	14066.8	15468.5	13899.4	27634.8	38508.2	176.497	31266.6	20129.5	24363.2	20630.1	26208.9	22667.8	15544.5	23359.7	50844.2	50135.7	54414.4	28257.1	28952.4
Citramalic acid	C5H8O5	9.43	149.044	0	0	0	0	0	0	0	0	0	0	0	0	0	0	0	0	0	0	0	0	0	0	0	0	0	0	0	0	0	0
Citric acid	C6H8O7	13.5	193.034	0	0	0	0	0	0	0	0	0	0	0	0	0	0	0	0	0	0	0	0	0	0	0	0	0	0	0	0	0	0
Creatinine	C4H7N3O	10.5	114.066	3647.79	7195.66	0	0	0	0	12044.3	3272.41	10777.7	9936.33	5442.18	4728.6	7134.35	0	0	0	0	6506.23	0	0	5385.34	19486	18779.6	15703.3	18128.6	0	0	0	0	0
cyclic-AMP	C10H12N5O6P	5.61	330.06	0	140.939	0	0	0	243.164	303.828	104.697	176.416	0	0	0	0	0	0	0	0	0	0	0	250.531	217.133	0	236.058	331.782	0	0	131.602	0	0
cyclic-di-GMP	C20H24N10O14P2	10.04	691.102	0	0	0	0	0	0	0	0	0	0	135.827	0	0	0	0	227.332	167.775	0	0	0	0	0	0	0	0	0	0	271.029	0	0
CYTIDINE TRIPHOSPHATE	C9H16N3O14P3	8.78	483.992	0	0	0	0	0	0	0	0	0	0	0	0	0	0	0	0	0	0	0	0	0	0	0	0	0	0	0	0	0	0
CYTOSINE	C4H5N3O	3.92	112.051	3510.31	6970.74	6418.02	8260.61	8610.45	7416.19	10053.2	8672.86	9888.69	8385.96	0	6260.16	7692.78	7160.78	9578.65	0	0	0	11189.1	5637.67	7991.56	11799.8	10445.1	6978.51	14186.9	0	0	0	19583.7	14901.8
D-(+)-CELLOBIOSE	C12H22O11	9.59	343.123	0	0	0	0	0	0	0	0	0	0	0	0	0	0	0	0	0	0	0	0	0	0	0	0	0	0	0	0	0	0
D-GALACTOSE	C6H12O6	7.76	181.071	0	0	0	0	0	0	0	0	0	0	0	0	0	0	0	0	0	0	0	0	0	0	0	0	0	0	0	0	0	0
D-Maltose	C12H22O11	9.59	343.123	0	0	0	0	0	0	0	0	0	0	0	0	0	0	0	0	0	0	0	0	0	0	0	0	0	0	0	0	0	0
D-Xylitol	C5H12O5	6.06	153.076	0	0	0	0	0	0	0	0	0	0	0	0	0	0	0	0	0	0	0	0	0	0	0	0	0	0	0	0	0	0
dADP	C10H15N5O9P2	6.19	412.042	0	0	0	0	0	0	0	0	0	0	0	0	0	0	0	0	0	0	0	0	0	0	0	0	0	0	0	0	0	0
dATP	C10H16N5O12P3	8.81	492.008	0	0	0	0	0	0	0	0	0	0	0	0	0	0	115.392	0	0	0	0	0	0	0	0	0	0	0	0	0	0	0
dCDP	C9H15N3O10P2	9.2	388.031	0	0	0	0	0	0	0	0	0	0	0	0	0	0	0	0	0	0	0	0	0	0	0	0	0	0	0	0	0	0
dCMP	C9H14N3O7P	6.09	308.064	0	0	120.611	0	0	0	0	0	0	0	0	0	0	0	0	0	0	0	0	0	0	0	0	0	0	0	0	0	0	356.24
dCTP	C9H16N3O13P3	7.97	467.997	0	0	0	0	0	0	0	0	0	0	0	0	0	0	0	0	0	0	0	0	0	0	0	0	0	0	0	0	0	0
Deoxycholic acid	C26H43NO5	2.64	450.321	0	0	0	0	0	0	0	0	0	0	0	0	0	296.599	684.573	0	0	0	0	0	0	0	0	0	0	0	0	0	0	0
DEOXYCYTIDINE	C9H13N3O4	7.88	228.098	0	0	0	0	0	0	0	0	0	0	0	0	0	0	0	0	0	0	0	0	0	0	0	0	0	0	0	0	0	0
Deoxyinosine	C10H12N4O4	4.02	253.093	0	0	0	0	0	0	0	0	0	0	0	0	0	0	0	0	0	0	0	0	0	0	0	0	0	0	0	0	0	261.076
Deoxyribose-phosphate	C5H11O7P	6.12	215.032	0	0	0	0	0	0	0	0	0	0	0	0	0	0	0	0	0	0	0	0	0	0	0	0	0	0	0	0	0	0
DEOXYURIDINE	C9H12N2O5	10.14	229.082	497.634	682.233	660.586	651.324	728.475	726.681	408.563	117.674	381.947	263.29	998.056	1083.08	799.698	1233.19	1952.19	125.296	803.493	325.469	161.332	0	337.605	504.817	183.118	418.773	209.092	491.137	1118.07	1250.13	817.105	385.963
Dephospho-CoA	C21H35N7O13P2S	10.06	688.156	0	0	0	0	0	0	0	0	0	0	0	0	0	0	0	0	0	0	122.661	0	0	0	0	0	0	0	0	0	0	0
dGTP	C10H16N5O13P3	12.3	508.003	0	0	242.309	190.747	129.669	0	0	0	0	0	0	0	0	0	0	0	0	0	0	0	0	295.042	0	176.433	187.647	0	0	0	0	0
DIHYDROOROTATE	C5H6N2O4	4.62	159.04	0	0	0	0	0	0	0	0	0	0	0	0	0	0	0	0	0	0	0	0	0	0	0	0	0	0	0	0	0	0
Dihydroxyacetone phosphate	C3H7O6P	10.27	171.005	0	0	0	0	0	0	0	0	0	0	0	0	0	0	0	0	0	0	0	0	0	0	0	0	0	0	0	0	0	0
DTMP	C10H15N2O8P	3.09	323.064	0	229.522	285.422	0	0	144.484	239.854	194.486	109.661	346.811	110.15	0	187.896	0	0	116.749	294.492	0	260.996	124.643	158.98	215.118	0	0	108.791	0	108.655	0	113.307	204.152
dUDP	C9H14N2O11P2	6.16	389.015	0	159.018	238.695	203.17	128.766	0	0	0	109.788	0	0	0	0	0	0	163.494	0	0	0	111.237	0	0	193.544	0	0	0	0	0	0	0
dUMP	C9H13N2O8P	8.82	309.048	0	0	0	0	0	0	0	0	0	0	0	0	0	0	192.724	0	0	0	0	0	0	0	0	0	0	0	0	0	0	0
dUTP	C9H15N2O14P3	4.05	468.981	0	0	0	0	0	0	0	0	0	0	0	0	0	0	0	0	0	0	0	0	0	0	0	0	0	0	0	0	0	0
EPINEPHRINE	C9H13NO3	7.35	184.097	19024.8	17890.5	15343.8	17979.6	19060.9	18874.3	18917.7	13669.4	18650.8	14033.6	17806.6	17119.7	16414.6	17110.9	19716.7	17113.4	14294.3	17115.3	19900.6	12743.2	18222.4	14672.2	19172.2	18330.7	14985.3	17561.9	16263.6	20045.9	17257.4	18180.7
Erythrose-4-P	C4H9O7P	10.5	201.016	0	0	0	0	0	0	0	0	0	0	0	0	0	0	0	0	0	0	0	0	0	0	0	0	0	0	0	0	0	0
Ethanolamine	C2H7NO	10.34	62.06	0	0	0	0	0	0	0	0	0	0	0	0	0	0	0	0	0	0	0	0	0	0	0	0	0	0	0	0	0	0
FAICAR	C10H15N4O9P	10.01	367.065	0	0	0	0	0	0	0	0	0	0	0	0	0	0	0	0	0	0	0	0	0	0	0	0	0	0	0	0	0	0
FGAR	C8H15N2O9P	8.81	315.059	0	0	0	0	0	0	0	0	0	0	0	0	0	0	0	0	121.797	0	0	0	0	0	0	0	0	0	0	0	0	0
Flavone	C15H10O2	3.77	223.075	0	0	0	0	0	0	0	0	0	0	0	0	0	0	0	0	0	0	0	0	0	0	0	0	0	0	0	0	0	0
FOLIC ACID	C19H19N7O6	10.19	442.147	213.122	406.819	104.996	209.688	320.533	321.599	0	0	272.733	223.487	349.817	107.874	131.584	0	0	0	165.528	0	0	0	0	0	246.669	0	0	0	0	0	115.971	124.35
FRUCTOSE	C6H12O6	6.55	181.071	0	0	0	0	0	0	0	0	0	0	0	0	0	0	0	0	0	0	0	0	0	0	0	0	0	0	0	0	0	0
Fructose-1_6-bi-P	C6H14O12P2	9.04	341.003	0	0	0	0	0	0	0	0	0	0	0	0	0	0	0	0	0	0	0	165.103	0	0	0	0	0	0	0	0	0	0
Fumaric acid	C4H4O4	10.15	117.018	0	0	0	0	0	0	0	0	0	0	0	0	0	0	0	0	0	0	0	0	0	0	0	0	0	0	0	0	0	0
Galactonic acid	C6H12O7	9.32	197.066	0	0	0	0	0	0	0	0	0	0	0	0	0	0	0	0	0	0	0	0	0	0	0	0	0	0	0	0	0	0
GAR	C7H15N2O8P	6.08	287.064	0	0	0	0	0	0	0	0	0	0	0	0	0	0	0	0	0	0	0	0	0	0	0	0	0	0	0	0	0	0
GDP	C10H15N5O11P2	9.01	444.032	0	0	0	0	0	0	0	0	0	0	0	0	0	0	0	0	0	0	0	0	0	0	0	0	0	0	0	0	0	0
Glucaric acid	C6H10O8	2.73	211.045	0	0	0	0	0	0	0	0	0	0	0	0	0	0	0	0	0	0	0	0	0	0	0	0	0	0	0	0	0	0
Glucoheptonic acid	C7H14O8	6.19	227.076	0	0	0	0	0	0	0	0	0	0	0	0	0	0	0	0	0	0	0	0	0	0	0	0	0	0	174.843	0	0	0
GLUCONIC ACID	C6H12O7	8.3	197.066	0	0	0	0	0	0	0	0	0	0	0	0	0	0	0	0	0	0	0	0	0	0	0	0	0	0	0	0	0	0
Glucono-D-lactone	C6H10O6	9.5	179.055	413.318	330.118	113.695	158.377	293.33	303.214	272.11	0	157.385	234.092	319.622	262.186	265.054	215.858	235.051	0	315.744	0	0	183.456	214.303	267.278	246.955	248.591	271.522	0	137.799	200.996	0	0
Glucose	C6H12O6	7.76	181.071	0	0	0	0	0	0	0	0	0	0	0	0	0	0	0	0	0	0	0	0	0	0	0	0	0	0	0	0	0	0
Glucuronic acid(GlcAa)	C6H10O7	9.46	195.05	0	0	0	0	0	0	124.427	0	0	0	0	0	0	0	0	0	0	0	0	0	0	113.766	0	0	0	180.538	167.038	550.101	0	0
GLUTATHIONE	C10H17N3O6S	10.04	308.091	7807.67	14578.2	5962.05	20771.4	15853.4	22458	24175.4	9631.41	21886.6	15122.6	6870.27	8840.34	9600.7	0	0	8971.08	8508.32	4133.04	3132.41	3354.48	6603.83	4688.99	10767.2	22666.9	26948.3	5568.94	8181.52	10570.3	4698.17	972.256
Glyceraldehdye-3-P(G3P)	C3H7O6P	10.27	171.005	0	0	0	0	0	0	0	0	0	0	0	0	0	0	0	0	0	0	0	0	0	0	0	0	0	0	0	0	0	0
GLYCERATE	C3H6O4	6.11	107.034	0	0	0	0	0	0	0	0	0	0	0	0	0	0	0	0	0	0	0	0	0	0	0	0	0	0	0	0	0	0
Glycolic acid	C2H4O3	5.13	77.0233	0	0	0	0	0	0	0	0	0	0	0	0	0	0	0	0	0	0	0	0	0	0	0	0	0	0	0	0	0	0
Glyoxylic acid	C2H2O3	6.62	75.0077	0	0	0	0	0	0	0	0	0	0	0	0	0	0	0	0	0	0	0	0	0	0	0	0	0	0	0	0	0	0
GTP	C10H16N5O13P3	12.27	508.003	0	0	242.309	190.747	129.669	0	0	0	0	0	0	0	0	0	0	0	0	0	0	0	0	295.042	0	176.433	187.647	0	0	0	0	0
Guanosine 5-di-P_3-di-P	C10H11N5O17P4	0	597.917	138.869	147.412	589.852	223.516	164.59	127.922	161.838	232.692	329.861	166.436	138.178	147.478	206.623	0	0	220.898	204.438	262.499	251.039	180.712	200.755	189.089	208.394	237.075	220.015	144.47	129.242	258.509	164.69	200.48
GUANOSINE MONOPHOSPHATE	C10H14N5O8P	5.22	364.065	0	0	0	0	0	0	0	0	0	0	0	0	0	0	0	0	0	0	0	0	0	0	0	0	0	0	0	0	0	0
Hexose-phosphate	C6H13O9P	9.23	261.037	0	0	0	0	0	0	0	0	0	0	0	0	0	0	0	0	0	0	0	0	0	0	0	0	0	0	0	0	0	0
HMG-CoA	C27H44N7O20P3S	0	912.165	0	0	0	0	0	0	0	0	0	0	0	0	0	190.83	0	0	0	0	0	0	0	0	0	0	0	0	0	0	0	0
Homocitrate	C7H10O7	13.52	207.05	0	0	0	0	0	0	0	0	0	0	0	0	0	0	0	0	0	0	0	0	0	0	0	0	0	0	0	0	0	0
Homocysteic acid	C4H9NO5S	8.82	184.027	0	0	0	0	0	0	0	0	0	0	0	0	0	0	0	0	0	0	0	0	0	0	0	0	0	0	0	0	0	0
HOMOCYSTEINE	C4H9NO2S	0	136.043	5623.34	12585.9	7694.91	1368.69	17998.5	7344.04	8242.43	7688.24	6867.93	11345.8	9042.15	8950.66	10387	11117.6	10778.5	13425.2	24780	10345	13260.2	18932.6	7647.77	11387.4	7335.87	7227.9	11771.7	12136.7	20562.5	10732	10524.2	4479.53
HydroxyButyrate	C4H8O3	6.65	105.055	5633.2	9418.5	8500.17	7745.14	11200.1	2952.47	6015.54	4196.99	7149.94	5414.66	3526.78	6876.43	7973.66	6019.46	3273.07	11482.2	10295.5	10259.1	4967.57	2728.92	5826.23	8633.98	7066.89	9116.08	9527.49	4481.8	13156.4	15981.3	7018.56	10900.5
Hydroxyisocaproic acid	C6H12O3	2.43	133.086	9860.01	449.756	4348.75	371.77	533.411	382.186	544.215	169.022	386.967	766.939	4343.55	7303.77	285.159	0	0	3751.81	711.405	1391.87	5251.04	570.1	258.972	2888.09	449.318	3268	3034.25	3273.25	325.728	239.188	579.504	552.486
Hydroxykynurenine	C10H12N2O4	3.8	225.087	641.873	1344.16	808.044	325.946	264.26	0	288.291	161.119	335.565	251.935	1485.17	2323.3	1964.7	913.132	119.165	140.322	186.84	3096.01	669.163	143.186	230.528	306.465	1753.28	415.966	625.282	2756.68	4279.59	408.202	602.572	1313.61
Hydroxyphenylacetic acid	C8H8O3	5.55	153.055	704.79	1804.84	4136.08	2495.48	2582.68	1835.69	1870.26	2079.09	2400.32	931.984	3014.26	3336.92	2221.86	4290.81	5979.95	3838.33	6408.58	2464.59	2641.86	4798.19	3445.49	2198.68	2568.8	2016.88	1887.46	7377.14	3362.24	2308.1	3907.85	3162.37
IDP	C10H14N4O11P2	9.69	429.021	134.954	0	0	310.079	287.714	0	0	164.061	0	0	0	146.733	735.742	127.423	168.04	136.819	0	0	328.772	657.887	0	110.983	110.659	0	0	0	0	0	128.508	0
Imidazole	C3H4N2	10.05	69.0447	144.368	184.586	491.853	282.673	507.006	232.859	118.476	321.457	238.774	207.412	194.463	177.926	209.615	0	0	171.315	434.189	193.011	319.533	410.754	309.983	405.599	457.178	328.514	134.787	201.751	127.14	440.39	280.614	212.212
Imidazoleacetic acid	C6H8N2O2	13.02	141.066	348.994	620.97	198.094	322.06	303.384	272.838	495.111	328.132	520.148	306.998	469.927	346.607	317.124	158.29	409.37	403.304	656.617	231.637	382.397	430.942	796.55	301.318	366.905	129.506	823.627	350.458	277.739	122.963	820.283	320.895
Indole-3-carboxylic acid	C9H7NO2	7.36	162.055	0	0	0	0	0	0	0	0	0	0	0	0	0	0	0	0	0	0	0	0	0	0	0	0	0	0	0	0	0	208.887
Isobutyryl-CoA	C25H42N7O17P3S	0	838.164	0	0	0	0	473.191	0	0	0	0	0	0	0	0	0	0	0	294.556	0	0	0	0	0	0	0	0	0	0	0	0	0
Isocitrate	C6H8O7	13.5	193.034	0	0	0	0	0	0	0	0	0	0	0	0	0	0	0	0	0	0	0	0	0	0	0	0	0	0	0	0	0	0
Isopentenyl pyrophosphate	C5H12O7P2	2.73	247.013	0	0	0	0	0	0	0	0	0	0	0	0	0	0	0	0	0	0	0	0	0	0	0	0	0	0	0	0	0	0
Isopentyl acetate	C7H14O2	7.23	131.107	0	0	0	0	0	0	0	0	0	113.967	143.576	122.072	163.989	0	0	0	0	0	0	0	0	0	0	0	0	0	0	0	0	0
Kynurenic acid	C10H7NO3	8.57	190.05	139.853	181.95	101.949	153.795	136.444	108.412	525.448	214.87	148.443	187.975	0	152.416	119.086	130.389	314.487	202.273	151.36	122.549	265.004	143.938	165.684	111.89	160.49	128.158	102.931	167.465	196.6	159.575	204.3	143.656
L-ARABITOL	C5H12O5	6.06	153.076	0	0	0	0	0	0	0	0	0	0	0	0	0	0	0	0	0	0	0	0	0	0	0	0	0	0	0	0	0	0
L-ARGININE	C6H14N4O2	13.56	175.119	0	0	0	0	0	0	0	0	0	0	0	0	0	0	0	0	0	0	0	0	0	0	0	0	0	0	0	0	0	0
L-Aspartic acid	C4H7NO4	10.55	134.045	0	0	0	0	0	0	0	0	0	0	0	0	0	0	0	0	0	0	33795	0	0	0	0	0	0	0	0	0	34622.4	78835.9
L-Cys-Gly	C5H10N2O3S	0	179.048	130.74	103.81	469.674	1700.9	966.089	126.987	239.829	252.244	229.134	133.621	188.642	536.408	306.404	1504.86	414.106	199.167	496.071	746.663	167.067	1119.8	228.762	474.353	181.823	187.891	153.034	112.654	167.457	131.787	419.761	116.885
L-CYSTATHIONINE	C7H14N2O4S	3.77	223.075	0	0	0	0	0	0	0	0	0	0	0	0	0	0	0	0	0	0	0	0	0	0	0	0	0	0	0	0	0	0
L-Cysteine	C3H7NO2S	10.69	122.027	0	0	0	0	0	0	0	0	0	0	0	0	0	0	0	0	0	0	0	0	0	0	0	0	0	0	0	0	0	488.926
L-Cystine	C6H12N2O4S2	8.93	241.031	0	0	0	0	0	0	0	0	0	0	0	0	0	0	0	0	0	0	0	0	0	0	0	0	0	0	0	0	0	0
L-HISTIDINE	C6H9N3O2	13.16	156.077	50607.1	33873	109990	396919	361260	357060	276817	416674	518380	478349	355701	183925	276303	790605	391802	403172	624555	776310	377021	467324	407919	337118	356515	255098	818208	1.08884e+06	774806	868115	346611	345613
L-HISTIDINOL	C6H11N3O	0	142.097	140.85	201.929	170.39	183.862	915.576	160.979	2038.23	895.141	1411.18	245.319	149.883	0	131.133	138.389	1103.23	2884.81	2213.12	1618.79	204.606	631.952	107.596	1037.35	469.847	261.082	828.023	3856.28	3329.45	3934.84	993.424	1516.63
L-Homocystine	C8H16N2O4S2	1.78	269.062	0	0	0	0	0	0	0	0	0	0	0	0	0	0	0	0	0	0	0	0	0	0	0	0	0	0	0	0	0	0
L-KYNURENINE	C10H12N2O3	6.82	209.092	0	0	0	0	0	0	0	0	0	0	0	566.248	0	310.396	0	0	0	0	0	0	0	0	0	0	0	0	0	0	0	0
L-LYSINE	C6H14N2O2	13.54	147.113	0	0	0	0	0	0	0	0	0	0	0	0	0	0	0	0	0	0	0	0	0	0	0	0	0	0	0	0	0	0
L-VALINE	C5H11NO2	7.51	118.086	0	0	0	0	0	0	0	648360	0	0	0	0	0	0	0	0	607846	0	0	0	0	0	0	0	0	0	0	0	0	1.97402e+06
Lactic acid	C3H6O3	6.56	91.039	0	0	0	0	0	0	0	0	0	0	0	0	0	0	0	0	0	0	0	0	0	0	0	0	0	0	0	0	0	0
LIPOAMIDE	C8H15NOS2	6.58	206.067	0	0	0	0	0	0	0	0	0	0	0	0	0	0	0	0	0	0	0	0	0	0	0	0	0	0	0	0	0	0
Lipoate	C8H14O2S2	13.52	207.051	0	0	0	0	0	0	0	0	0	0	0	0	0	0	0	0	0	0	0	0	0	0	0	0	0	0	0	0	0	0
m-Tolylacetic acid	C9H10O2	0	151.075	103.714	2628.97	4604.35	2956.4	282.284	5599.52	5631.47	6858.34	4781.98	126.709	6853.35	179.923	5428.71	4778.11	5988.03	215.533	7618.3	5931.39	498.276	7888.5	7183.6	6843.04	6218.14	5770.19	3849.33	6198.74	6185.79	8990.6	5988.93	2167.08
MALATE	C4H6O5	10.15	135.029	0	0	0	0	130.326	0	207.903	0	0	0	0	0	0	0	0	0	0	0	0	0	0	123.006	0	0	0	123.258	0	0	0	0
MALEIC ACID	C4H4O4	8.91	117.018	0	0	0	0	0	0	0	0	0	0	0	0	0	0	0	0	0	0	0	0	0	0	0	0	0	0	0	0	0	0
Malonic acid	C3H4O4	6.15	105.018	0	0	0	0	0	0	0	0	0	0	0	0	0	0	0	0	0	0	0	0	0	0	0	0	0	0	0	0	0	0
Malonyl-CoA	C24H38N7O19P3S	0	854.123	0	0	0	0	0	0	0	0	0	0	0	0	0	0	0	0	0	0	0	0	0	0	0	0	0	0	0	0	0	0
MANNOSE	C6H12O6	7.76	181.071	0	0	0	0	0	0	0	0	0	0	0	0	0	0	0	0	0	0	0	0	0	0	0	0	0	0	0	0	0	0
MELIBIOSE	C12H22O11	9.59	343.123	0	0	0	0	0	0	0	0	0	0	0	0	0	0	0	0	0	0	0	0	0	0	0	0	0	0	0	0	0	0
Metanephrine	C10H15NO3	6.45	198.112	0	148.61	147.467	170.503	0	151.272	392.596	164.826	0	175.38	244.125	231.93	124.546	0	0	199.068	423.352	138.576	220.005	181.83	0	0	177.139	0	164.618	138.916	220.571	403.445	174.071	0
Methylcysteine	C4H9NO2S	0	136.043	5623.34	12585.9	7694.91	1368.69	17998.5	7344.04	8242.43	7688.24	6867.93	11345.8	9042.15	8950.66	10387	11117.6	10778.5	13425.2	24780	10345	13260.2	18932.6	7647.77	11387.4	7335.87	7227.9	11771.7	12136.7	20562.5	10732	10524.2	4479.53
Methylglutaric acid	C6H10O4	8.88	147.065	0	0	0	0	0	0	0	0	0	0	0	0	0	0	0	0	0	0	0	0	0	0	0	0	0	0	0	0	0	0
Methylmalonic acid	C4H6O4	8.48	119.034	0	0	0	0	0	0	0	0	0	0	0	0	0	0	0	0	0	0	0	0	0	0	0	0	0	0	0	0	0	0
Methylmalonyl-CoA	C25H40N7O19P3S	0	868.139	148.811	501.612	142.042	444.366	0	248.789	203.308	0	0	0	261.484	127.771	0	0	0	118.335	312.936	0	0	107.911	0	147.72	0	0	0	133.886	0	164.466	134.551	0
Methylnicotinamide	C7H9N2O	9.78	138.079	0	0	0	0	0	0	0	0	0	0	0	0	0	0	0	0	0	0	0	0	0	0	0	0	0	0	0	0	0	0
Mevalonic acid 5-P	C6H13O7P	6.8	229.047	0	0	0	0	0	0	0	0	0	0	0	0	0	0	0	0	0	0	0	0	0	0	0	0	0	0	0	0	0	0
Mevalonolactone	C6H10O3	10.06	131.07	0	0	139.053	149.268	0	0	0	0	0	0	0	0	0	0	0	0	116.569	0	0	124.684	0	0	0	0	0	0	0	0	0	0
MYO-INOSITOL	C6H12O6	10.48	181.071	0	0	0	0	0	0	0	0	0	0	0	0	0	0	0	0	0	0	0	0	0	0	0	0	0	0	0	0	0	0
Myristic acid	C14H28O2	0	229.216	0	0	0	0	0	0	0	0	0	0	0	0	0	276.626	247.486	0	0	0	0	0	0	0	0	0	0	0	0	0	0	0
N-acetyl-aspartate	C6H9NO5	9.38	176.055	0	0	0	0	0	0	0	0	0	0	0	0	0	0	0	0	0	0	0	0	0	0	0	0	0	0	0	0	0	0
N-acetyl-galactosamine(GalNAc)	C8H15NO6	7.25	222.097	287.194	224.635	147.127	105.302	143.495	250.165	1569.95	603.741	1970.24	999.13	970.604	147.478	375.381	463.735	104.455	2156.64	290.427	4054.67	145.31	789.066	773.941	1238.41	172.88	243.229	1150.76	25566.2	5324.17	1136.24	124.65	2824.99
N-acetyl-glucosamine(GlcNAc)	C8H15NO6	6.18	222.097	357.259	241.075	330.952	1060.86	1377.43	218.437	2273.38	256.543	333.311	417.458	1369.85	277.91	833.053	471.394	276.938	1967.18	2204.86	2518.04	1284.71	503.687	414.329	105.411	179.389	710.208	452.397	398.295	567.43	130.382	872.251	1993.88
N-acetyl-glutamate	C7H11NO5	9.24	190.071	0	265.25	125.757	213.025	106.17	123.208	917.037	440.198	190.08	0	1736.71	375.623	0	153.331	454.303	506.986	157.262	408.123	0	443.056	368.766	103.356	165.819	231.607	977.626	101.901	1562.08	542.394	143.606	0
N-acetyl-glutamine	C7H12N2O4	9.87	189.087	454.485	356.783	123.287	245.52	103.696	401.941	682.676	238.087	192.614	285.103	123.005	154.785	145.048	139.827	171.07	102.793	113.713	132.668	145.414	282.305	213.947	135.888	157.581	145.269	330.333	133.07	191.548	734.456	225.317	131.71
N-ACETYLPUTRESCINE	C6H14N2O	0	131.118	164.05	111.594	705.922	288.877	119.564	159.827	122.007	102.612	121.322	160.049	123.439	106.003	605.541	366.186	103.987	229.532	136.141	167.425	139.406	140.069	143.613	220.55	142.431	150.533	114.267	126.559	103.474	141.511	128.814	122.119
N-acetylspermidine	C9H21N3O	0	188.176	28624	5250.94	1601.88	1244.4	107.875	393.748	542.513	477.314	273.601	369.687	309.371	288.463	354.878	109.356	396.62	129.333	726.698	322.17	786.325	279.467	666.034	388.045	925.302	123.849	811.552	141.693	132.107	177.368	744.39	813.679
N-acetylspermine	C12H28N4O	0	245.234	199.151	111.417	212.496	535.54	235.469	299.033	119.554	167.827	228.515	277.457	355.419	166.48	124.428	230.621	147.117	274.834	292.462	187.894	559.916	146.224	167.872	565.676	163.417	259.635	304.555	152.816	212.653	290.131	186.126	286.03
N-Carbamoyl-L-Aspartate	C5H8N2O5	10.09	177.051	0	0	0	0	0	0	0	0	0	0	0	0	0	0	0	0	0	0	0	0	0	0	0	0	0	0	0	0	0	0
NADP+	C21H28N7O17P3	9.78	744.083	0	0	0	0	0	0	0	0	0	0	0	0	0	0	0	0	0	0	0	0	0	0	0	0	0	0	0	0	0	0
NADPH	C21H30N7O17P3	0	746.098	234.855	3345	963.782	4040.86	4135.4	7796.13	2853.95	0	6043.72	446.88	2361.23	5684.39	678.475	0	0	0	376.839	0	0	0	6101.08	4617	562.184	16151.8	2673.68	114.882	0	0	0	0
Ng_NG-dimethyl-L-arginine	C8H18N4O2	13	203.15	0	0	0	0	0	0	0	0	0	0	0	0	0	0	0	0	0	0	0	0	0	0	0	0	0	0	0	0	0	0
Niacinamide	C6H6N2O	7.75	123.055	0	0	0	0	0	0	0	0	0	0	0	0	0	0	0	0	0	0	0	0	0	0	0	0	0	0	0	0	0	0
Nicotinamide mononucleotide (NMN)	C11H16N2O8P	6.9	336.072	0	0	0	0	0	0	0	0	0	0	0	0	0	0	0	0	0	0	0	0	0	0	0	0	0	0	0	0	0	0
Nicotinamide ribotide	C11H15N2O8P	9.89	335.064	0	0	0	0	0	0	0	0	0	0	0	0	0	0	0	0	0	0	0	0	0	0	0	0	0	0	0	0	0	0
Nicotinic acid	C6H5NO2	0	124.039	175.276	1349.78	190.306	125.513	484.477	161.121	103.895	243.866	209.449	409.584	473.596	118.89	454.657	322.922	434.225	197.634	139.554	162.005	125.89	135.684	121.839	187.91	201.565	102.331	115.2	225.169	127.371	267.231	180.951	111.526
Nicotinic acid mononucleotide (NaMN)	C11H15NO9P	9.84	337.056	184.134	215.155	0	0	0	0	103.191	174.471	0	0	0	0	0	0	0	0	291.324	0	102.585	0	0	0	0	0	0	0	0	0	451.844	0
Norepinephrine	C8H11NO3	2.95	170.081	0	147.397	0	0	231.889	0	351.358	124.921	0	0	204.476	0	0	0	174.238	432.433	740.485	457.47	139.125	205.418	162.287	316.249	0	111.655	405.066	185.977	297.547	151.905	142.601	0
NORMETANEPHRINE	C9H13NO3	7.34	184.097	19024.8	17890.5	15343.8	17979.6	19060.9	18874.3	18917.7	13669.4	18650.8	14033.6	17806.6	17119.7	16414.6	17110.9	19716.7	17113.4	14294.3	17115.3	19900.6	12743.2	18222.4	14672.2	19172.2	18330.7	14985.3	17561.9	16263.6	20045.9	17257.4	18180.7
Octulose-1_8-bisphosphate (OBP)	C8H18O14P2	9.33	401.024	250.212	0	108.314	0	0	0	0	0	0	0	0	0	0	0	0	0	0	0	0	0	0	0	0	151.022	0	0	0	0	0	0
Octulose-monophosphate	C8H17O11P	6.13	321.058	0	0	0	0	0	0	0	0	0	0	0	0	0	0	0	0	0	0	0	0	0	0	0	0	209.619	0	0	0	0	0
Oleic acid	C18H34O2	0	283.263	138.376	188.968	140.06	110.345	104.182	330.745	105.561	150.79	241.621	104.583	285.139	210.881	236.866	101.947	1909.17	254.778	152.996	174.965	119.659	239.286	244.66	171.667	282.756	291.072	159.431	163.999	235.006	171.389	128.796	117.495
Orotic acid	C5H4N2O4	3.35	157.024	0	0	0	0	0	0	0	0	0	0	0	0	0	0	0	0	0	0	0	0	0	0	0	0	0	0	0	0	0	0
Orotidine-5-P	C10H13N2O11P	6.58	369.033	0	0	0	0	0	0	197.098	0	0	0	223.811	0	0	0	0	0	0	0	0	356.289	0	355.316	0	0	0	180.304	344.554	0	0	0
Oxalacetic acid	C4H4O5	3.11	133.013	0	0	0	0	0	0	0	0	0	0	0	0	0	0	0	0	0	0	0	0	0	0	0	0	0	0	0	0	0	0
Oxamic acid	C2H3NO3	5.43	90.0186	0	0	0	0	0	0	0	0	0	0	0	0	0	0	0	0	0	0	0	0	0	0	0	0	0	0	0	0	0	0
p-Hydroxybenzoate	C7H6O3	2.74	139.039	136.073	343.418	178.931	153.762	0	192.231	690.694	0	336.372	313.772	110.868	280.174	449.748	0	131.908	244.356	128.49	0	158.377	111.142	321.307	0	293.201	0	124.447	0	395.777	564.629	238.881	249.333
Palmitic acid	C16H32O2	0	257.248	1206.08	2933.62	2049.85	2879.93	3067.2	1520.67	2718.34	1673.16	2118.93	1578.45	1271.28	1962.24	1607.88	1859.09	2219.36	3335.36	2096.12	1845.67	1078.69	2628.49	2108.25	1774.66	1816.85	1435.23	2075.21	2206.32	2072.71	1371.2	753.442	0
Pantothenic acid	C9H17NO5	4.85	220.118	0	0	0	0	0	0	0	0	0	0	0	0	0	0	0	0	0	0	0	0	0	0	0	0	0	0	0	0	0	0
Phenol Red	C19H14O5S	5.87	355.063	0	0	0	0	0	0	0	0	0	0	0	0	0	0	0	0	0	0	0	0	0	0	0	0	0	0	0	0	0	0
Phosphoenolpyruvic acid	C3H5O6P	10.53	168.99	0	0	0	122.276	0	0	0	0	0	0	0	0	0	0	0	0	0	0	0	0	0	0	0	0	0	0	0	0	0	0
PIPECOLIC ACID	C6H11NO2	13.53	130.086	0	0	0	0	0	0	0	0	0	0	0	0	0	0	0	0	0	0	0	0	0	0	0	0	0	0	0	0	0	0
ppGpp	C10H12N5O17P4	8.94	598.925	0	0	0	0	0	0	0	0	0	0	0	0	0	0	0	0	0	0	0	0	0	0	0	0	0	0	0	0	0	0
Prephenic acid	C10H10O6	3.73	227.055	484.143	694.587	881.313	0	305.895	80.8831	194.031	186.416	38.2213	0	1143.43	336.832	441.193	0	0	0	561.113	0	343.623	193.825	0	0	0	109.744	249.447	518.03	0	530.438	189.869	0
Propionyl-CoA	C24H40N7O17P3S	0	824.149	368.524	0	0	0	0	0	0	0	0	0	0	0	0	0	0	0	0	0	0	0	0	0	0	0	0	0	0	0	0	0
Prostaglandine E2	C20H32O5	1.47	353.232	0	0	487.575	328.018	1030.88	115.419	1135.45	540.612	122.236	224.846	0	0	0	1155.43	398.816	918.9	402.355	180.223	294.714	779.494	233.219	961.006	1155.8	145.6	111.973	762.704	986.098	763.171	138.122	726.504
PRPP	C5H13O14P3	10.38	390.959	0	0	0	0	0	0	0	0	0	0	0	0	0	0	0	0	0	0	0	0	0	0	0	0	0	0	0	0	0	0
PURINE	C5H4N4	7.75	121.051	0	0	0	0	0	0	0	0	0	0	0	0	0	0	0	0	0	0	0	0	0	0	0	0	0	0	0	0	0	0
Putrescine	C4H12N2	0	89.1073	193.488	116.317	0	0	0	0	0	0	0	0	0	0	0	0	0	0	0	0	0	0	0	0	0	0	0	0	0	0	0	0
Pyridoxal 5-P	C8H10NO6P	6.97	248.032	0	0	0	0	0	0	0	0	0	0	0	0	0	0	0	0	0	0	0	0	0	0	0	0	0	0	0	0	0	0
PYRIDOXAMINE	C8H12N2O2	4.62	169.097	0	0	0	0	102.424	0	0	179.84	0	0	0	0	0	0	0	322.324	0	136.852	0	117.049	0	189.552	101.489	0	0	123.192	167.429	161.868	0	203.902
PYRIDOXINE	C8H11NO3	2.95	170.081	0	147.397	0	0	231.889	0	351.358	124.921	0	0	204.476	0	0	0	174.238	432.433	740.485	457.47	139.125	205.418	162.287	316.249	0	111.655	405.066	185.977	297.547	151.905	142.601	0
Pyrophosphate	H4O7P2	10.44	178.951	0	0	0	0	0	0	0	0	0	0	0	0	0	0	0	0	0	0	0	0	0	0	0	0	0	0	0	0	0	0
Pyruvate	C3H4O3	7.75	89.0233	0	0	0	0	0	0	0	0	0	0	0	0	0	0	0	0	0	0	0	0	0	0	0	0	0	0	0	0	0	0
Quinic Acid	C7H12O6	7.21	193.071	0	0	0	0	0	0	0	0	0	0	0	0	0	0	0	0	0	221.529	0	0	0	0	157.651	0	0	0	418.914	231.188	1176.79	0
Ribonolactone	C5H8O5	9.43	149.044	0	0	0	0	0	0	0	0	0	0	0	0	0	0	0	0	0	0	0	0	0	0	0	0	0	0	0	0	0	0
S-2-Aminoethyl-L-cysteine	C5H12N2O2S	7.83	165.069	0	0	0	0	0	0	0	0	0	0	0	0	0	0	0	0	0	0	0	0	0	0	0	0	0	0	0	0	0	0
S-adenosyl-L-methioninamine	C14H23N6O3S	0	356.163	0	205.103	151.144	123.829	245.722	227.753	482.126	390.876	270.126	367.482	174.945	110.186	174.96	114.584	647.344	729.577	612.456	844.345	208.54	313.294	203.406	391.701	319.664	413.225	350.979	157.193	1211.95	153.634	486.057	355.691
S-Adenosyl-L-methionine	C15H22N6O5S	11.51	399.145	0	941.908	662.156	0	942.845	0	0	0	0	0	0	852.309	0	124.227	0	0	0	0	890.581	0	0	0	2149.48	1885.66	0	0	0	0	1430.91	0
SAICAR	C13H19N4O12P	4.88	455.081	0	0	0	0	0	0	0	0	0	0	0	0	0	0	0	0	0	0	0	0	0	0	0	0	0	0	0	0	0	0
Salicyluric acid	C9H9NO4	5.23	196.06	0	0	0	0	0	0	230.26	0	0	0	0	0	0	0	0	0	0	0	0	0	0	0	0	0	0	169.601	0	0	0	0
SARCOSINE	C3H7NO2	4.85	90.055	0	0	0	0	0	0	0	0	0	0	0	0	0	0	0	0	0	0	0	0	0	0	0	0	0	0	0	0	0	0
Sedoheptulose 1_7-bisphosphate (SBP)	C7H16O13P2	9.86	371.014	0	0	0	0	0	107.102	0	271.094	109.342	205.717	0	0	154.891	185.446	100.981	135.757	124.745	0	0	214.171	0	133.588	172.923	0	129.737	272.494	255.944	0	0	0
Sedoheptulose-1-P	C7H15O10P	10.06	291.048	0	0	0	0	0	0	0	201.211	233.131	237.512	251.257	112.78	0	0	230.151	150.694	172.885	0	0	221.267	189.653	235.396	247.055	0	152.251	121.654	224.276	143.217	0	0
Sedoheptulose-7-P	C7H15O10P	10.65	291.048	0	0	0	0	0	0	0	0	0	0	0	0	0	0	0	0	0	0	0	0	0	0	0	0	0	0	0	0	0	0
Shikimic acid	C7H10O5	2.17	175.06	0	0	0	0	0	0	0	0	0	0	0	0	0	0	0	0	0	0	0	0	0	0	0	0	0	0	0	0	0	0
SPERMINE	C10H26N4	18.78	203.223	0	0	0	0	0	0	0	0	0	0	0	0	0	0	0	0	0	0	0	0	0	0	0	0	0	0	0	0	0	0
SPHINGANINE	C18H39NO2	18.8	302.305	0	0	0	0	0	0	0	0	0	0	0	0	0	0	0	0	0	0	0	0	0	0	0	0	0	0	0	0	0	0
Stearic acid	C18H36O2	1.66	285.279	0	0	0	0	0	0	0	0	0	0	0	0	0	0	0	0	0	0	0	0	0	0	0	0	0	0	0	0	0	0
Succinic acid	C4H6O4	8.48	119.034	0	0	0	0	0	0	0	0	0	0	0	0	0	0	0	0	0	0	0	0	0	0	0	0	0	0	0	0	0	0
Succinic acid semialdehyde	C4H6O3	7.78	103.039	4097.87	2386.04	1832.78	1819.2	2217.62	2994.56	1853.56	2066.59	3886.01	1726.51	2937.49	1372.07	1806.65	2581.97	1340.09	1432.66	1382.86	1754.93	1927.61	1847.53	1822.2	1778.83	2414.29	2118.3	1794.58	1186.34	1428.43	1745.57	2025.21	1897.68
Succinyl-CoA	C25H40N7O19P3S	0	868.139	148.811	501.612	142.042	444.366	0	248.789	203.308	0	0	0	261.484	127.771	0	0	0	118.335	312.936	0	0	107.911	0	147.72	0	0	0	133.886	0	164.466	134.551	0
taurocholic acid	C26H45NO7S	0	516.299	125.375	303.122	226.856	217.144	119.502	155.833	142.493	111.258	122.022	108.081	180.603	973.307	2181.88	601.535	360.179	229.782	127.445	307.555	184.162	114.663	289.666	101.348	1336.89	202.467	216.812	117.687	3298.23	135.458	334.203	154.402
taurodeoxycholic acid	C26H45NO6S	1.98	500.304	273.054	559.389	0	0	0	349.441	245.993	25.3932	0	0	0	194.286	0	427.773	2070.03	193.943	31.2169	202.17	1105.6	0	170.83	127.903	0	0	0	0	0	226.239	66.1826	0
TDP(dTDP)	C10H16N2O11P2	8.49	403.03	0	0	0	0	0	0	0	0	0	0	0	0	0	0	0	0	0	0	0	0	0	0	0	0	0	0	0	0	0	0
Thiamine	C12H16N4OS	10.59	265.112	0	0	0	0	0	0	0	0	0	0	0	0	0	167.234	0	0	0	0	0	0	0	0	0	0	0	0	0	0	0	0
Thiamine pyrophosphate	C12H19N4O7P2S	9.65	426.052	54755.2	0	0	50401	0	0	0	0	0	0	0	537.731	0	0	0	0	627.422	253.151	128.634	132.486	0	0	0	0	0	0	0	0	0	749.326
Thiamine-phosphate	C12H17N4O4PS	8.78	345.078	0	0	0	0	0	0	162.817	158.152	0	0	0	0	0	0	0	0	148.499	0	0	0	0	0	0	0	0	135.534	234.718	0	0	0
THYMIDINE	C10H14N2O5	2.75	243.098	119.561	379.639	161.831	104.721	0	0	134.749	469.374	0	246.197	0	0	0	134.735	0	0	0	0	154.137	468.251	370.945	0	0	0	0	0	109.206	0	0	0
THYMINE	C5H6N2O2	10.04	127.05	237.462	240.773	231.223	103.352	271.596	175.752	406.115	386.252	292.628	142.012	185.381	442.605	354.453	219.685	173.986	174.962	106.404	400.026	213.235	450.876	425.48	359.394	436.939	117.508	412.92	359.073	205.695	153.936	347.6	304.484
Trehalose-6-P	C12H23O14P	7.65	423.09	0	0	170.55	0	0	0	0	0	0	0	0	0	225.035	0	0	0	0	0	0	0	0	0	0	0	0	0	0	0	0	0
Trehalose-Sucrose	C12H22O11	9.59	343.123	0	0	0	0	0	0	0	0	0	0	0	0	0	0	0	0	0	0	0	0	0	0	0	0	0	0	0	0	0	0
TTP(dTTP)	C10H17N2O14P3	4.92	482.997	0	0	0	0	0	0	0	0	0	0	0	0	0	0	0	0	0	0	0	0	0	0	0	0	0	0	0	0	0	0
URACIL	C4H4N2O2	4.54	113.035	0	0	0	0	0	0	0	0	0	0	0	0	0	0	0	0	0	0	0	0	0	0	0	0	0	0	0	0	0	0
Urea	CH4N2O	4.43	61.0396	0	0	0	0	0	0	0	0	0	0	0	0	0	0	0	0	0	0	0	0	0	0	0	0	0	0	0	0	0	0
Uric acid	C5H4N4O3	7.32	169.036	0	0	0	0	0	0	0	0	0	0	0	0	0	0	0	0	0	0	0	0	0	0	0	0	0	0	0	0	0	0
URIDINE	C9H12N2O6	3.92	245.077	0	0	0	0	0	0	0	0	0	0	0	0	0	0	0	0	0	0	0	0	0	0	0	0	0	0	0	0	0	0
URIDINE 5'-DIPHOSPHOGLUCURONIC ACID	C15H22N2O18P2	11.78	581.042	0	0	0	0	0	0	0	0	0	0	0	0	0	0	0	0	0	0	0	0	0	0	0	0	0	0	0	0	0	0
Uridine 5'-monophosphate	C9H13N2O9P	7.81	325.043	0	0	0	0	0	0	0	0	0	0	0	0	0	0	0	0	0	0	0	0	0	0	0	0	0	0	0	0	0	0
UTP	C9H15N2O15P3	12.5	484.976	0	0	0	0	0	0	0	0	0	0	0	0	0	0	0	0	0	0	0	0	0	0	0	0	0	0	0	0	0	0
Vanillic acid	C8H8O4	8.85	169.05	0	0	0	0	0	0	0	0	0	0	0	0	0	0	0	0	0	0	0	0	0	0	0	0	0	0	0	0	0	0
XANTHURENIC ACID	C10H7NO4	2.13	206.045	0	0	0	0	0	0	0	0	0	0	0	245.433	0	0	0	0	0	0	0	0	0	0	476.067	137.053	0	0	0	0	0	0
XYLOSE	C5H10O5	7.75	151.06	0	0	0	0	0	0	0	0	0	742.924	0	0	0	0	708.11	0	0	0	340.516	0	0	0	0	0	0	0	0	1748.23	0	0
