# Supplementary material for: Glutamine metabolism inhibition has dual immunomodulatory and antibacterial activities against Mycobacterium tuberculosis
Source: Nat Commun. 2023 Nov 16;14:7427. doi: 10.1038/s41467-023-43304-0 (PMC10654700; doi:10.1038/s41467-023-43304-0)
Supplement: Supplementary file 6 — Source Data [file 41467_2023_43304_MOESM6_ESM.xlsx]

## Sheet: Fig 1
Fig 1e					Fig 1f
MBC determination assay					Log10CFU
JHU083 conc (μg/ml)	CFU per tube (log10)				Groups	Day 0	Day 3	Day 5
64	0				BMDM alone C1	4.99	6	6.16
	0				BMDM alone C2	5.08	6.03	6.12
	0				BMDM alone C3	5.09	6.2	6.22
32	0				BMDM + 10X DON C1	4.99	5.76	5.76
	0				BMDM + 10X DON C2	5.08	5.85	5.69
	0				BMDM + 10X DON C3	5.09	6.03	5.85
	0				BMDM + 10X JHU083 C1	4.99	5.87	5.54
16	3.34733				BMDM + 10X JHU083 C2	5.08	5.58	5.37
	3.49485				BMDM + 10X JHU083 C3	5.09	5.98	5.41
	3.25527				BMDM + 10X INH C1	4.99	3.3	4.43
	3.34733				BMDM + 10X INH C2	5.08	3.7	4
8	4.11394				BMDM + 10X INH C3	5.09	3.48	3.85
	4.07004
	4.20412				Average CFU (PBS)	5.05333	6.07667	6.16667
	3.94201				Average CFU (DON)	5.05333	5.88	5.76667
4	5.38471				Average CFU (JHU083)	5.05333	5.81	5.44
	5.49485				Average CFU (INH)	5.05333	3.49333	4.09333
	5.63347
	5.30643				P-value (PBS vs DON)		0.12705	0.00354157
2	5.62839				P-value (PBS vs JHU083)		0.141409	0.000886468
	5.81291				P-value (PBS vs INH)		0.00024874	0.00584114
	5.09691				P-value (DON vs JHU083)		0.654347	0.00936637
	5.91645
	CFU count	Log10CFU
100% Inoculum	50625	4.70437
1% Inoculum	506.25	2.70437

## Sheet: Fig 2
Fig 2b	Lung CFU (Log10)				Fig 2c			Fig 2d					Fig 2e
	Week 0	Week 2	Week 5		DON concentration in Mtb infected lungs			Time to death					Lung weight (mg)																																Averge			P-value (unpaired T-test)
WT-PBS-Lung-M1	1.89763	6.61739	7.17956		Group	DON conc (nMoles/g)		Days	PBS	JHU083			Weeks	PBS										JHU083										RIF											PBS	JHU	RIF	PBS vs JHU	PBS vs RIF
WT-PBS-Lung-M2	1.81954	6.36299	8.59725		PBS-M1	0		15					W2	221	230	201	251	203	211	202	278	223	209	183	143	178	163	203	198	180	187	184	212	190	199	140	158	182	188	240	138	200	258		222.9	183.1	189.3	0.00097369	0.0355856
WT-PBS-Lung-M3	2.08991	7.44586	8.71637		PBS-M2	0		29		1			W5	387	369	741	724	453	389	275	713	693	543	359	249	271	233	331	129	150	158	122	146	218	317	219	225	238	224	212	222	190	167		528.7	214.8	223.2	0.000215105	0.000337086
WT-PBS-Lung-M4	2.05308	6.81714	9.51824		PBS-M3	0		30	1
WT-PBS-Lung-M5		6.81565			PBS-M4	0		30	1
Average CFU	1.96504	6.81181	8.50285		PBS-M5	0		31					Fig 2g
					Average	0		31					Percent granuloma (C3HeB/FeJ)
WT-JHU083-Lung-M1		6.50392	6.60741					32	1					M1	M2	M3	M4	M5	M6		Averagae	P-value
WT-JHU083-Lung-M2		6.68969	6.70969		JHU083-M1	1.3		32					PBS	27.44	49.07	40.45	53.4	22.22	20.99		35.595	0.0210661
WT-JHU083-Lung-M3		6.45767	6.59035		JHU083-M2	0.45		32					JHU083	6.23	11.87	32.02	14.82	17.13	17.19		16.5433
WT-JHU083-Lung-M4		6.34296	6.77438		JHU083-M3	0.88		33	1
WT-JHU083-Lung-M5		6.18773			JHU083-M4	0.67		33
Average CFU		6.4364	6.67046		JHU083-M5	0.98		34	1				Fig 2h
					Average	0.856		37	1				Percent granuloma (129S2)						P-value
WT-RIF-Lung-M1		5.59	5.83					37	1					M1	M2	M3		Averagae	PBS vs JHU	PBS vs RIF	JHU vs RIF
WT-RIF-Lung-M2		5.35	5.77					37	1				PBS	11.61	9.47	16.29		12.4567	0.0780743	0.0249785	0.0204114
WT-RIF-Lung-M3		6.84	6.27					37	1				JHU083	8.53	5.61	5.3		6.48
WT-RIF-Lung-M4		5.67	6.3					38					RIF	1.22	0	1.09		0.77
WT-RIF-Lung-M5		6.09						41
Average CFU		5.908	6.0425					41
								44		1
P-value (PBS vs JHU083)		0.109095	0.0321366					47		1
P-value (PBS vs RIF)		0.0244476	0.011535					53	0	0
P-value (RIF vs JHU083)		0.114863	0.0165651					53		0
								53		0
								53		0
								53		0
								53		0
								53		0
											PBS vs JHU083
							P-value (Log-rank (Mantel-Cox) test)				0.0033
							P-value (Gehan-Breslow-Wilcoxon test)				0.0054
[truncated: 1 more columns]

## Sheet: Fig 3
Fig 3b	SCID Lung CFU (Log10)
	PBS	JHU083	Rif
	10.0107	10.2553	6.77085
	10.3979	9.82282	6.34242
	10.4771	9.45864	5.4624
	10.0253	9.8879	6.45102
	9.87795	10.243	4.59934
Average	10.1578	9.93353	5.92521
Fig 3c	SCID Body weight (g)
Weeks	PBS										JHU083										RIF
1	18	16.9	15.4	18.1	20.8	18.6	17.2	17.3	16.4	18.2	16.3	18	18	17.4	15.2	16.3	16.5	17.2	17.5	16.9	22.6	19.2	21.5	20.1	16.8	16.9	17.4	17.2	20.7	19.5
2	18.4	17.1	17.2	18	17.8	20.4	18.2	18.3	17.8	18	17.3	18.7	18.9	16.7	16.3	16.8	18.2	17.6	18.1	18	22.5	20.6	21.2	21.6	17.2	17.3	19.2	18.5	20.1	21
3	19.1	17.4	17.8	19.2	18.4	19.6	20.5	18.6	19.3	20.7	18.2	19.5	20.1	16.8	20.3	18.3	17.8	17.4	19.6	21.2	19.4	18.2	18.5	17.6	21.5	21.8	22.3	21.4	20.7	20.9
4	21.6	19.2	18.6	19.2	20.7	18.3	17.9	19.5	20.1	17.4	19.4	21.4	20.4	20.1	19.6	20.8	20.1	19.8	17	20.5	20.6	20.1	19.9	17.9	18.3	21.9	22.6	21.9	21.5	20.7
5	20.4	20.5	21.4	20.7	16.9	21.5	21.2	19.8	15.6	21	20.5	22.3	22.7	16.7	20.8	20.7	22.1	22.2	20.5	19	21.2	23	21.6	20.7	21.9	20.2	20.1	21.6	20.8	21.3
6			15.1			14.5					13.4		13.6								21.9	24	22.8	22.1	21.9	21.5	20.8	22.9	22.3	22.3
Fig 3c	SCID Time to death
Days	PBS	JHU083	Rif
35		1
36
37
38
39
40	1
40	1
40	1
40	1
41	1	1
41	1	1
41	1	1
41	1	1
41		1
41		1
41		1
42		1
42		1
43	1
43	1
44
45
46
47
48
49
50
51
52
53
54
55
56
57
58
59
60
61
62
63
64
65
66
67			1
68
69			1
70			1
71
72
73			1
73			1
73			1
73			1
73			1
74
75
76
77			1
77			1
			PBS vs JHU083	PBS vs RIF	RIF vs JHU083
P-value (Log-rank (Mantel-Cox) test)			0.99	<0.0001	<0.0001
P-value (Gehan-Breslow-Wilcoxon test)			0.5	<0.0001	<0.0001

## Sheet: Fig 4
Fig 4a																	Averge			P-value (unpaired T-test)
% CD4+ of CD45+	PBS					JHU083					RIF						PBS	JHU	RIF	PBS vs JHU	PBS vs RIF	JHU vs RIF
W2	29.2	28.9	28.6	30.4	30.4	36.3	38.9	39.2	32.9	37.2	30.2	13.3	23.8	31			29.5	36.9	24.575	0.00175022	0.31519	0.0522953
Fig 4b																	Averge			P-value (unpaired T-test)
TNFα on CD44+ CD4+ (gMFI)	PBS					JHU083					RIF						PBS	JHU	RIF	PBS vs JHU	PBS vs RIF	JHU vs RIF
W2	448.8	427.6	398.64	400.64	428.4	589	515	517	527	538	454.2	506	539	428.8	523		420.816	537.2	490.2	0.000187391	0.0853003	0.1026
Fig 4c																	Averge			P-value (unpaired T-test)
IFNƳ on CD44+ CD4+ (gMFI)	PBS					JHU083					RIF						PBS	JHU	RIF	PBS vs JHU	PBS vs RIF	JHU vs RIF
W2	799	767	816	703	787	1161	1181	1165	1195	1113	906	897	1101	860	1036		774.4	1163	960	6.1377e-07	0.0477177	0.00949522
Fig 4d																	Averge			P-value (unpaired T-test)
IL-10 on CD44+ CD4+ (gMFI)	PBS					JHU083					RIF						PBS	JHU	RIF	PBS vs JHU	PBS vs RIF	JHU vs RIF
W2	1868	1856	2056	2060	1933	1112	1105	1080	1092	1062	1624	1592	1102	1737	1567		1954.6	1090.2	1524.4	2.38219e-05	0.0462592	0.0163762
Fig 4e																	Averge			P-value (unpaired T-test)
% Naïve CD4+ of CD45+	PBS					JHU083					RIF						PBS	JHU	RIF	PBS vs JHU	PBS vs RIF	JHU vs RIF
W2	3.83	5.33	3.99	3.31	4.75	6.83	6.76	7.99	4.85	6.24	5.07	0.71	3.27	3.86			4.242	6.534	3.2275	0.00746309	0.362875	0.0270303
Fig 4f																	Averge			P-value (unpaired T-test)
% Follicular helper CD4+ of CD45+	PBS					JHU083					RIF						PBS	JHU	RIF	PBS vs JHU	PBS vs RIF	JHU vs RIF
W2	1.62	2.33	2.63	2.58	4.88	11.7	12	11	15.5	18.6	10.5	1.1	7.85	7.78			2.808	13.76	6.8075	0.000760324	0.137918	0.0319491
Fig 4g																	Averge			P-value (unpaired T-test)
CD62L on CD8+ (gMFI)	PBS					JHU083					RIF						PBS	JHU	RIF	PBS vs JHU	PBS vs RIF	JHU vs RIF
W2	365.4	357.4	329.9	307.8	321.3	366.9	366.8	413.6	415.9	394.07	240	31	10	169			336.36	391.454	112.5	0.006952	0.0247188	0.0132171
Fig 4h																	Averge			P-value (unpaired T-test)
BCL6 on CD8+ (gMFI)	PBS					JHU083					RIF						PBS	JHU	RIF	PBS vs JHU	PBS vs RIF	JHU vs RIF
W2	116	240	276	301	472	771	777	693	1109	1063	858	562	1007	803			281	882.6	807.5	0.000599376	0.00430481	0.569065
Fig 4i																	Averge			P-value (unpaired T-test)
Klrg1 on CD4+ (gMFI)	PBS					JHU083					RIF						PBS	JHU	RIF	PBS vs JHU	PBS vs RIF	JHU vs RIF
W2	4175	3738	3809	3971	3674	3593	3527	3301	3622	2988	3870	3865	3193	3360			3873.4	3406.2	3572	0.0152332	0.189914	0.463525
Fig 4j																	Averge			P-value (unpaired T-test)
Klrg1 on CD8+ (gMFI)	PBS					JHU083					RIF						PBS	JHU	RIF	PBS vs JHU	PBS vs RIF	JHU vs RIF
W2	354	149.9	436	254	335	157.2	95.4	64.5	75	73.8	174.5	422	330	297			305.78	93.18	305.875	0.0092224	0.998964	0.0200599
Fig 4k																	Averge			P-value (unpaired T-test)
% Mature B-cells of CD45+	PBS					JHU083					RIF						PBS	JHU	RIF	PBS vs JHU	PBS vs RIF	JHU vs RIF
W5	14.8	12.4	9.69	7.85	7.06	11.3	15	21.6	21.7	15.5	15.6	14.7	28.2	27.7	21.1		10.36	17.02	21.46	0.0306262	0.0492081	0.245425
Fig 4l																	Averge			P-value (unpaired T-test)
% Memory B-cells of CD45+	PBS					JHU083					RIF						PBS	JHU	RIF	PBS vs JHU	PBS vs RIF	JHU vs RIF
W5	0.73	0.67	0.61	0.7	0.67	0.75	0.93	0.94	1.27	1.01	0.79	0.74	1.05	2.34	1.15		0.676	0.98	1.214	0.0207313	0.23727	0.478279

## Sheet: Fig 5
Fig 5a																	Averge			P-value (unpaired T-test)
% CD11b+ of CD45+	PBS					JHU083					RIF						PBS	JHU	RIF	PBS vs JHU	PBS vs RIF	JHU vs RIF
W2	30.3	18.9	35	15.4	31.5	26.1	25	20	27	30	21.9	5.71	12.7	9.9	23		26.22	25.62	14.642	0.89045	0.0534677	0.0277252
W5	3.6	5.15	4.6	2.58	3.42	5	8.33	12.8	9.41	6.92	10.8	8.85	12.8	11.9	10.5		3.87	8.492	10.97	0.0207682	4.86171e-05	0.142466
Fig 5b																	Averge			P-value (unpaired T-test)
% AM of CD45+	PBS					JHU083					RIF						PBS	JHU	RIF	PBS vs JHU	PBS vs RIF	JHU vs RIF
W2	7.52	2.93	8.17	2.94	9.57	1.92	2.17	2.34	3.35	3.58	3.45	0.24	1.91	0.77	2.3		6.226	2.672	1.734	0.0371028	0.0278115	0.20076
W5	0.7	0.95	0.44	0.28	0.78	0.52	0.8	1.19	0.83	1.11	0.96	1.36	0.96	1.16	0.94		0.63	0.89	1.11	0.16385	0.0178734	0.239925
Fig 5c																	Averge			P-value (unpaired T-test)
CD86 on AM (gMFI)	PBS					JHU083					RIF						PBS	JHU	RIF	PBS vs JHU	PBS vs RIF	JHU vs RIF
W2	41.8	159.3	140.3	176.5	74.8	308	267	257	195.8	294	110.5	646	38.2	328	314		118.54	264.36	287.34	0.00235591	0.188937	0.840812
Fig 5d																	Averge			P-value (unpaired T-test)
CD206 on AM (gMFI)	PBS					JHU083					RIF						PBS	JHU	RIF	PBS vs JHU	PBS vs RIF	JHU vs RIF
W2	334	264	281	222	276	191	236	209	240	197	315	166	384	204	162		275.4	214.6	246.2	0.0240769	0.565666	0.520415
Fig 5e																	Averge			P-value (unpaired T-test)
% IM of CD45+	PBS					JHU083					RIF						PBS	JHU	RIF	PBS vs JHU	PBS vs RIF	JHU vs RIF
W5	1.69	3.08	4.81	2.3	1.73	3.57	5.72	7.85	5.6	4.26	5.41	3.96	7.94	6.24	5.91		2.722	5.4	5.892	0.0222704	0.00651331	0.62821
Fig 5f																	Averge			P-value (unpaired T-test)
% IL-10 of mMDSCs	PBS					JHU083					RIF						PBS	JHU	RIF	PBS vs JHU	PBS vs RIF	JHU vs RIF
W2	28.7	18.3	33.8	22.9	37.3	9.27	12.1	12	9.57	14	23.3	25	14.5	11.8	41.5		28.2	11.388	23.22	0.00691896	0.452735	0.0852506
Fig 5g																	Averge			P-value (unpaired T-test)
% IL-10 of gMDSCs	PBS					JHU083					RIF						PBS	JHU	RIF	PBS vs JHU	PBS vs RIF	JHU vs RIF
W2	5.76	4	7.27	6.54	6.8	2.4	2.84	3.22	2.89	5.27	3.02	14.8	3.99	6.8	14.5		6.074	3.324	8.622	0.00714226	0.378174	0.104932

## Sheet: Fig 6
	Fig 6a				Fig 6b				Fig 6b				Fig 6b
	Citrulline (Whole lung)				NO (BMDMs)				5-HIAA (Whole lung)				Quinolinic acid (Whole lung)
	PBS	JHU	RIF		PBS	JHU	RIF		PBS	JHU	RIF		PBS	JHU	RIF
	0.85	1.18	1.62		318.76	440.355	139.458		0.93	1.97	2.08		1.02	0.46	1.92
	0.99	1.5	1.13		104.422	258.992	322.882		0.83	3.38	1.18		1.31	0.44	1.52
	1.04	1.57	0.81		114.726	248.688	34.35		1.29	2.4	1.35		1.26	0.14	0.24
	1.13	1.9	1.9		213.652	302.272	438.294		0.56	4.49	0.5		0.37	0.52	0.01
	0.99	1.03	1.42		153.884	403.258	147.702		1.39	2.61	2.68		1.04	0.5	0
Average	1	1.436	1.376		181.089	330.713	216.537		1	2.97	1.558		1	0.412	0.738
P-value (PBS vs JHU)	0.0439221				0.0266965				0.0087398				0.0209436
P-value (PBS vs RIF)	0.118302				0.681195				0.225089				0.577038
P-value (JHU vs RIF)	0.811747				0.212041				0.0421685				0.472786

## Sheet: Fig S1
Fig S1a
Log10CFU														Average				P-value (unpaired T-test)
Days	PBS			INH			1X DON			10X DON				PBS	INH	1X DON	10X DON	PBS vs INH	PBS vs IX DON	PBS vs 10X DON
1	6.21219	6.18184	6.29667	5.22011	5.20952	5.12057	6.29226	6.25527	6.51983	6.28556	6.26245	6.24304		6.23023	5.1834	6.35579	6.26368	2.47402e-05	0.265929	0.438765
3	6.1038	6.08636	6.04532	4.66276	5.31597	5.23045	5.70757	5.79934	6.0569	5.77815	5.85126	5.80618		6.0785	5.06973	5.85461	5.81186	0.0380566	0.16236	0.00076578
5	5.95424	5.88649	5.79934	4.23045	4.43136	4.36173	5.57978	5.65321	5.5682	5.716	5.47712	5.61278		5.88002	4.34118	5.6004	5.60197	5.34478e-05	0.0102685	0.0354037
Fig S1b
Percent viability
Groups	Well_1	Well_2	Well_3	Well_4	Well_5
No drug	110.13	103.64	102.77	88.34	95.12
1XMIC DON	98.59	99.16	106.81	103.93	104.21
10X MIC DON	109.41	110.85	98.87	111.86	100.17
32XMIC INH	109.99	100.61	96.56	107.82	97.86
P-value (No Drug vs 1X DON)	0.559278
P-value (No Drug vs 10X DON)	0.22243
P-value (No Drug vs 32X INH)	0.595567

## Sheet: Fig S2
Fig S2a					Fig S2b
Lung CFU (Log10)					Lung weight (g)
	PBS	JHU (D)	JHU (A)			PBS	JHU (D)	JHU (A)
M1	9.9	7.28	7.9		M1	0.969	0.469	0.507
M2	9.45	8.05	6.95		M2	0.924	0.471	0.359
M3	9.25	8.43	7.36		M3	0.81	0.504	0.478
M4	9.27	8.22	6.59		M4	0.91	0.424	0.354
M5	9.42	7.38	7.02		M5	0.938	0.523	0.405
Average	9.458	7.872	7.164			0.9102	0.4782	0.4206
P-value (PBS vs JHU-D)	0.00087605					3.77185e-06
P-value (PBS vs JHU-A)	8.68112e-05					2.64854e-06
P-value (JHU-D vs JHU-A)	0.057166					0.152707

## Sheet: Fig S3
Fig S3a					Fig S3b
C3HeB/FeJ Lung CFU (Log10)					C3H Lung CFU (Log10)
	PBS	JHU083				PBS	JHU083	RIF
M1	9.19033	7.76343			M1	7.4	8.11	5.25
M2	9.46982	8.04532			M2	7.22	7.22	6.05
M3	8.95424	9.9058			M3	7.19	7.57	5.65
M4	9.16137	7.99123			M4	7.59	7.72	6.16
M5	9.26717	7.56229			M5	7.31	7.25	*
M6	9.25527	7.74429
M7	9.37107	*			Average	7.342	7.574	5.7775
					P-value (PBS vs JHU)	0.247427
Average	9.23847	8.16873			P-value (PBS vs RIF)	0.00265481
P-value (PBS vs JHU)	0.0289621				P-value (JHU vs RIF)	0.000451741
	*	Mouse died prematurely

## Sheet: Fig S4
Fig S4a
	Percent body weight increase (PBS vs JHU083)
Weeks	PBS										JHU083
0	2.07	4.23	-3.1	2.07	-10.63	-5.08	3.48	-1.69	3.01	5.83	-3.91	-3.91	-4.9	-20.26	-6.88	-0.45	-3.91	16.39	6.49	21.35
1	10.07	3.01	14.77	15.24	19	9.13	-5.46	1.13	4.89	3.95	10.95	-2.92	13.92	-1.44	13.42	9.46	10.45	24.32	29.27	11.44
2	7.24	-5.46	7.71	12.89	11.95	6.77	21.83	12.89	19	19.94	10.95	15.4	-0.45	17.88	5	13.92	9.96	33.23	12.93	27.79
3	13.36	7.71	9.6	-3.1	14.77	4.89	24.65	9.6	27.94	26.53	20.85	2.53	15.9	13.42	12.43	18.87	35.71	33.73	18.38	15.4
4	28.41	6.3	-11.1	25.59	3.48	12.89	26.06	17.12	-12.51	-7.81	26.8	37.2	27.29	21.35	40.17	22.83	4.01	28.28	25.8	9.46
Fig S4b	Percent body weight increase (PBS vs RIF)												Fig S4c	Time to death
Weeks	PBS					RIF								Days	PBS	RIF
0	-0.24184	-5.68319	-4.474	10.0363	0.362757	-4.70723	-15.0402	10.7922	13.6625	-4.70723				29	1
1	0.362757	3.38573	16.0822	5.19952	-5.68319	13.6625	9.64409	5.62572	18.8289	-11.5959				29	1
2	14.2684	3.99033	0.362757	6.40871	25.1512	9.07003	20.5511	25.1435	23.4214	-3.55913				29	1
3	13.6639	33.0109	11.2455	7.0133	3.99033	-0.68886	25.7176	11.9403	29.1619	33.7543				33	1
4	8.82709	5.80411	22.7328	5.80411	20.919	31.4581	29.1619	45.8094	17.1068	17.1068				34	1
5	9.43168	29.9879	7.6179	11.8501	36.6384	2.1814	41.217	33.1803	25.7176	22.2733				40	1
														40	1
														40	1
														45	1
														51	1
														60		0
														60		0
														60		0
														60		0
														60		0
														60		0
														60		0
														60		0
														60		0
														60		0
																	PBS vs RIF
													P-value (Log-rank (Mantel-Cox) test)				<0.0001
													P-value (Gehan-Breslow-Wilcoxon test)				<0.0001

[truncated: 10 more sheets: Fig S9, Fig S10, Fig S11, Fig S14, Fig S15, Fig S16, Fig S17, Fig S18, Fig S19, Fig S20]
